# Supplementary material for: Identifying Crohn’s disease signal from variome analysis
Source: Genome Med. 2019 Sep 30;11:59. doi: 10.1186/s13073-019-0670-6 (PMC6767648; doi:10.1186/s13073-019-0670-6)
Supplement: Supplementary file 1 — Cohorts in the study. (XLSX 66 kb) [file 13073_2019_670_MOESM1_ESM.xlsx]

## Sheet: CD-train
subject_id	Status	disease_onset
S001	HC	-
S002	CD	11
S003	HC	-
S004	CD	10
S005	HC	-
S006	CD	7
S007	CD	7
S008	HC	-
S009	CD	8
S010	CD	53
S011	CD	11
S012	CD	22
S013	CD	7
S014	HC	-
S015	CD	19
S016	HC	-
S017	HC	-
S018	HC	-
S019	CD	3
S020	CD	31
S021	HC	-
S022	CD	3
S023	HC	-
S024	HC	-
S025	HC	-
S026	HC	-
S027	HC	-
S028	CD	12
S029	CD	4
S030	HC	-
S031	CD	2
S032	CD	12
S033	CD	12
S034	HC	-
S035	CD	29
S036	CD	12
S037	CD	13
S038	HC	-
S039	HC	-
S040	CD	11
S041	HC	-
S042	CD	12
S043	HC	-
S044	CD	1
S045	HC	-
S046	HC	-
S047	CD	12
S048	CD	7
S049	CD	7
S050	CD	5
S051	CD	5
S052	CD	1
S053	CD	1
S054	CD	5
S055	CD	17
S056	HC	-
S057	HC	-
S058	HC	-
S059	HC	-
S060	CD	5
S061	CD	5
S062	HC	-
S063	HC	-
S064	CD	5
S065	HC	-
S066	CD	7
S067	CD	25
S068	CD	43
S069	CD	12
S070	CD	4
S071	CD	7
S072	HC	-
S073	CD	7
S074	CD	11
S075	CD	15
S076	HC	-
S077	CD	7
S078	CD	4
S079	CD	2
S080	HC	-
S081	HC	-
S082	CD	1
S083	CD	10
S084	HC	-
S085	CD	4
S086	CD	11
S087	HC	-
S088	CD	22
S089	CD	5
S090	CD	26
S091	HC	-
S092	CD	1
S093	HC	-
S094	HC	-
S095	HC	-
S096	HC	-
S097	CD	8
S098	HC	-
S099	HC	-
S100	HC	-
S101	CD	2
S102	CD	6
S103	HC	-
S104	CD	10
S105	HC	-
S106	CD	5
S107	CD	58
S108	CD	3
S109	CD	7
S110	HC	-
S111	HC	-

## Sheet: CD-test
subject_id	Status	disease_onset	pedigree
CD_01	CD	21	14
CD_02	CD	28	9
CD_03	CD	31	16
CD_04	CD	20	15
CD_05	CD	27	4
CD_06	HC	-	27
CD_07	CD	11	5
CD_08	HC	-	24
CD_09	CD	unknown	3
CD_10	CD	20	15
CD_11	CD	38	13
CD_12	CD	17	6
CD_13	CD	15	8
CD_14	HC	-	9
CD_15	CD	unknown	2
CD_16	HC	-	23
CD_17	CD	12	12
CD_18	CD	20	8
CD_19	CD	9	12
CD_20	CD	30	7
CD_21	CD	unknown	2
CD_22	HC	-	22
CD_23	CD	42	14
CD_24	CD	15	13
CD_25	CD	16	10
CD_26	CD	22	17
CD_27	CD	19	18
CD_28	CD	30	15
CD_29	CD	18	7
CD_30	CD	0	28
CD_31	CD	17	16
CD_32	CD	12	16
CD_33	HC	-	25
CD_34	CD	19	18
CD_35	CD	unknown	13
CD_36	HC	-	9
CD_37	CD	12	1
CD_38	CD	20	5
CD_39	HC	-	28
CD_40	CD	21	7
CD_41	CD	15	6
CD_42	CD	51	11
CD_43	CD	21	17
CD_44	HC	-	27
CD_45	CD	unknown	3
CD_46	CD	18	10
CD_47	HC	-	21
CD_48	CD	15	13
CD_49	HC	-	26
CD_50	CD	12	11
CD_51	CD	16	8
CD_52	CD	57	9
CD_53	CD	11	12
CD_54	CD	29	14
CD_55	HC	-	19
CD_56	CD	unknown	3
CD_57	CD	46	6
CD_58	CD	7	9
CD_59	CD	28	4
CD_60	CD	16	18
CD_61	CD	0	17
CD_62	HC	-	20
CD_63	HC	-	1
CD_64	CD	unknown	2
CD_65	CD	unknown	27
CD_66	HC	-	28

## Sheet: WTCCC
subject_id	Status
EGAN00001008022	CD
EGAN00001008023	CD
EGAN00001008030	CD
EGAN00001008031	CD
EGAN00001008037	CD
EGAN00001008038	CD
EGAN00001008039	CD
EGAN00001008043	CD
EGAN00001008045	CD
EGAN00001008046	CD
EGAN00001008047	CD
EGAN00001008058	CD
EGAN00001008061	CD
EGAN00001008062	CD
EGAN00001008063	CD
EGAN00001008064	CD
EGAN00001008065	CD
EGAN00001008067	CD
EGAN00001008070	CD
EGAN00001008071	CD
EGAN00001008073	CD
EGAN00001008074	CD
EGAN00001008075	CD
EGAN00001008076	CD
EGAN00001008077	CD
EGAN00001008080	CD
EGAN00001008081	CD
EGAN00001008083	CD
EGAN00001008084	CD
EGAN00001008085	CD
EGAN00001008087	CD
EGAN00001008088	CD
EGAN00001008089	CD
EGAN00001008090	CD
EGAN00001008091	CD
EGAN00001008093	CD
EGAN00001008094	CD
EGAN00001008095	CD
EGAN00001008096	CD
EGAN00001008105	CD
EGAN00001008106	CD
EGAN00001008107	CD
EGAN00001008108	CD
EGAN00001008109	CD
EGAN00001008110	CD
EGAN00001008111	CD
EGAN00001008112	CD
EGAN00001008113	CD
EGAN00001008114	CD
EGAN00001008115	CD
EGAN00001008116	CD
EGAN00001008118	CD
EGAN00001008119	CD
EGAN00001008120	CD
EGAN00001008121	CD
EGAN00001008122	CD
EGAN00001008123	CD
EGAN00001008125	CD
EGAN00001008126	CD
EGAN00001008127	CD
EGAN00001008128	CD
EGAN00001008129	CD
EGAN00001008130	CD
EGAN00001008131	CD
EGAN00001008132	CD
EGAN00001008133	CD
EGAN00001008134	CD
EGAN00001008135	CD
EGAN00001008136	CD
EGAN00001008137	CD
EGAN00001008138	CD
EGAN00001008139	CD
EGAN00001008140	CD
EGAN00001008141	CD
EGAN00001008142	CD
EGAN00001008143	CD
EGAN00001008144	CD
EGAN00001008145	CD
EGAN00001008146	CD
EGAN00001008147	CD
EGAN00001008148	CD
EGAN00001008152	CD
EGAN00001008153	CD
EGAN00001008154	CD
EGAN00001008155	CD
EGAN00001008156	CD
EGAN00001008158	CD
EGAN00001008159	CD
EGAN00001008160	CD
EGAN00001008161	CD
EGAN00001008162	CD
EGAN00001008163	CD
EGAN00001008166	CD
EGAN00001008167	CD
EGAN00001008168	CD
EGAN00001008169	CD
EGAN00001008170	CD
EGAN00001008171	CD
EGAN00001008172	CD
EGAN00001008173	CD
EGAN00001008174	CD
EGAN00001008175	CD
EGAN00001008176	CD
EGAN00001008177	CD
EGAN00001008178	CD
EGAN00001008179	CD
EGAN00001008180	CD
EGAN00001008181	CD
EGAN00001008182	CD
EGAN00001008183	CD
EGAN00001008184	CD
EGAN00001008187	CD
EGAN00001008188	CD
EGAN00001008189	CD
EGAN00001008190	CD
EGAN00001008191	CD
EGAN00001008192	CD
EGAN00001008193	CD
EGAN00001008194	CD
EGAN00001008195	CD
EGAN00001008196	CD
EGAN00001008197	CD
EGAN00001008198	CD
EGAN00001008199	CD
EGAN00001008200	CD
EGAN00001008201	CD
EGAN00001008203	CD
EGAN00001008204	CD
EGAN00001008206	CD
EGAN00001008207	CD
EGAN00001008208	CD
EGAN00001008209	CD
EGAN00001008210	CD
EGAN00001008211	CD
EGAN00001008212	CD
EGAN00001008213	CD
EGAN00001008214	CD
EGAN00001008215	CD
EGAN00001008216	CD
EGAN00001008217	CD
EGAN00001008218	CD
EGAN00001008219	CD
EGAN00001008220	CD
EGAN00001008221	CD
EGAN00001008222	CD
EGAN00001008223	CD
EGAN00001008224	CD
EGAN00001008225	CD
EGAN00001008227	CD
EGAN00001008228	CD
EGAN00001008229	CD
EGAN00001008230	CD
EGAN00001008231	CD
EGAN00001008232	CD
EGAN00001008233	CD
EGAN00001008234	CD
EGAN00001008236	CD
EGAN00001008237	CD
EGAN00001008238	CD
EGAN00001008239	CD
EGAN00001008240	CD
EGAN00001008241	CD
EGAN00001008242	CD
EGAN00001008243	CD
EGAN00001008244	CD
EGAN00001008245	CD
EGAN00001008247	CD
EGAN00001008248	CD
EGAN00001008249	CD
EGAN00001008250	CD
EGAN00001008251	CD
EGAN00001008252	CD
EGAN00001008253	CD
EGAN00001008254	CD
EGAN00001008255	CD
EGAN00001008256	CD
EGAN00001008257	CD
EGAN00001008259	CD
EGAN00001008260	CD
EGAN00001008261	CD
EGAN00001008262	CD
EGAN00001008263	CD
EGAN00001008264	CD
EGAN00001008265	CD
EGAN00001008266	CD
EGAN00001008267	CD
EGAN00001008268	CD
EGAN00001008269	CD
EGAN00001008270	CD
EGAN00001008271	CD
EGAN00001008272	CD
EGAN00001008274	CD
EGAN00001008275	CD
EGAN00001008276	CD
EGAN00001008278	CD
EGAN00001008279	CD
EGAN00001008281	CD
EGAN00001008284	CD
EGAN00001008285	CD
EGAN00001008286	CD
EGAN00001008287	CD
EGAN00001008288	CD
EGAN00001008292	CD
EGAN00001008294	CD
EGAN00001008295	CD
EGAN00001008296	CD
EGAN00001008300	CD
EGAN00001008301	CD
EGAN00001008302	CD
EGAN00001008303	CD
EGAN00001008304	CD
EGAN00001008305	CD
EGAN00001008307	CD
EGAN00001008308	CD
EGAN00001008309	CD
EGAN00001008310	CD
EGAN00001008311	CD
EGAN00001008312	CD
EGAN00001008314	CD
EGAN00001008315	CD
EGAN00001008316	CD
EGAN00001008317	CD
EGAN00001008318	CD
EGAN00001008319	CD
EGAN00001008320	CD
EGAN00001008321	CD
EGAN00001008322	CD
EGAN00001008323	CD
EGAN00001008324	CD
EGAN00001008325	CD
EGAN00001008326	CD
EGAN00001008327	CD
EGAN00001008328	CD
EGAN00001008329	CD
EGAN00001008330	CD
EGAN00001008331	CD
EGAN00001008332	CD
EGAN00001008333	CD
EGAN00001008334	CD
EGAN00001008335	CD
EGAN00001008336	CD
EGAN00001008337	CD
EGAN00001008338	CD
EGAN00001008339	CD
EGAN00001008340	CD
EGAN00001008341	CD
EGAN00001008342	CD
EGAN00001008343	CD
EGAN00001008344	CD
EGAN00001008345	CD
EGAN00001008346	CD
EGAN00001008347	CD
EGAN00001008348	CD
EGAN00001008349	CD
EGAN00001008350	CD
EGAN00001008351	CD
EGAN00001008352	CD
EGAN00001008353	CD
EGAN00001008354	CD
EGAN00001008355	CD
EGAN00001008356	CD
EGAN00001008357	CD
EGAN00001008358	CD
EGAN00001008359	CD
EGAN00001008360	CD
EGAN00001008361	CD
EGAN00001008362	CD
EGAN00001008363	CD
EGAN00001008364	CD
EGAN00001008365	CD
EGAN00001008366	CD
EGAN00001008368	CD
EGAN00001008369	CD
EGAN00001008370	CD
EGAN00001008371	CD
EGAN00001008372	CD
EGAN00001008373	CD
EGAN00001008374	CD
EGAN00001008375	CD
EGAN00001008376	CD
EGAN00001008377	CD
EGAN00001008378	CD
EGAN00001008379	CD
EGAN00001008380	CD
EGAN00001008381	CD
EGAN00001008382	CD
EGAN00001008383	CD
EGAN00001008384	CD
EGAN00001008385	CD
EGAN00001008386	CD
EGAN00001008387	CD
EGAN00001008388	CD
EGAN00001008389	CD
EGAN00001008390	CD
EGAN00001008391	CD
EGAN00001008392	CD
EGAN00001008393	CD
EGAN00001008394	CD
EGAN00001008395	CD
EGAN00001008397	CD
EGAN00001008398	CD
EGAN00001008399	CD
EGAN00001008400	CD
EGAN00001008401	CD
EGAN00001008402	CD
EGAN00001008403	CD
EGAN00001008404	CD
EGAN00001008406	CD
EGAN00001008407	CD
EGAN00001008408	CD
EGAN00001008409	CD
EGAN00001008410	CD
EGAN00001008412	CD
EGAN00001008413	CD
EGAN00001008415	CD
EGAN00001008416	CD
EGAN00001008417	CD
EGAN00001008418	CD
EGAN00001008420	CD
EGAN00001008422	CD
EGAN00001008428	CD
EGAN00001008429	CD
EGAN00001008433	CD
EGAN00001008434	CD
EGAN00001008435	CD
EGAN00001008436	CD
EGAN00001008437	CD
EGAN00001008438	CD
EGAN00001008439	CD
EGAN00001008441	CD
EGAN00001008442	CD
EGAN00001008443	CD
EGAN00001008444	CD
EGAN00001008445	CD
EGAN00001008446	CD
EGAN00001008447	CD
EGAN00001008448	CD
EGAN00001008449	CD
EGAN00001008450	CD
EGAN00001008451	CD
EGAN00001008452	CD
EGAN00001008453	CD
EGAN00001008454	CD
EGAN00001008455	CD
EGAN00001008456	CD
EGAN00001008457	CD
EGAN00001008458	CD
EGAN00001008459	CD
EGAN00001008460	CD
EGAN00001008461	CD
EGAN00001008462	CD
EGAN00001008463	CD
EGAN00001008464	CD
EGAN00001008466	CD
EGAN00001008467	CD
EGAN00001008468	CD
EGAN00001008475	CD
EGAN00001008476	CD
EGAN00001008478	CD
EGAN00001008482	CD
EGAN00001008483	CD
EGAN00001008484	CD
EGAN00001008485	CD
EGAN00001008486	CD
EGAN00001008487	CD
EGAN00001008488	CD
EGAN00001008489	CD
EGAN00001008490	CD
EGAN00001008491	CD
EGAN00001008493	CD
EGAN00001008494	CD
EGAN00001008495	CD
EGAN00001008496	CD
EGAN00001008497	CD
EGAN00001008498	CD
EGAN00001008499	CD
EGAN00001008500	CD
EGAN00001008505	CD
EGAN00001008506	CD
EGAN00001008507	CD
EGAN00001008508	CD
EGAN00001008510	CD
EGAN00001008511	CD
EGAN00001008512	CD
EGAN00001008513	CD
EGAN00001008514	CD
EGAN00001008515	CD
EGAN00001008516	CD
EGAN00001008517	CD
EGAN00001008518	CD
EGAN00001008519	CD
EGAN00001008520	CD
EGAN00001008521	CD
EGAN00001008522	CD
EGAN00001008523	CD
EGAN00001008524	CD
EGAN00001008525	CD
EGAN00001008526	CD
EGAN00001008528	CD
EGAN00001008529	CD
EGAN00001008530	CD
EGAN00001008531	CD
EGAN00001008534	CD
EGAN00001008535	CD
EGAN00001008536	CD
EGAN00001008537	CD
EGAN00001008540	CD
EGAN00001008541	CD
EGAN00001008544	CD
EGAN00001008545	CD
EGAN00001008546	CD
EGAN00001008547	CD
EGAN00001008548	CD
EGAN00001008549	CD
EGAN00001008550	CD
EGAN00001008551	CD
EGAN00001008552	CD
EGAN00001008554	CD
EGAN00001008555	CD
EGAN00001008556	CD
EGAN00001008557	CD
EGAN00001008558	CD
EGAN00001008559	CD
EGAN00001008560	CD
EGAN00001008561	CD
EGAN00001008562	CD
EGAN00001008563	CD
EGAN00001008564	CD
EGAN00001008565	CD
EGAN00001008566	CD
EGAN00001008567	CD
EGAN00001008569	CD
EGAN00001008570	CD
EGAN00001008571	CD
EGAN00001008572	CD
EGAN00001008573	CD
EGAN00001008574	CD
EGAN00001008575	CD
EGAN00001008576	CD
EGAN00001008577	CD
EGAN00001008578	CD
EGAN00001008579	CD
EGAN00001008580	CD
EGAN00001008581	CD
EGAN00001008582	CD
EGAN00001008584	CD
EGAN00001008585	CD
EGAN00001008586	CD
EGAN00001008587	CD
EGAN00001008588	CD
EGAN00001008589	CD
EGAN00001008590	CD
EGAN00001008591	CD
EGAN00001008592	CD
EGAN00001008593	CD
EGAN00001008594	CD
EGAN00001008595	CD
EGAN00001008596	CD
EGAN00001008598	CD
EGAN00001008771	CD
EGAN00001008773	CD
EGAN00001008774	CD
EGAN00001008775	CD
EGAN00001008777	CD
EGAN00001008778	CD
EGAN00001008779	CD
EGAN00001008780	CD
EGAN00001008781	CD
EGAN00001008782	CD
EGAN00001008783	CD
EGAN00001008784	CD
EGAN00001008785	CD
EGAN00001008788	CD
EGAN00001008789	CD
EGAN00001008792	CD
EGAN00001008795	CD
EGAN00001008796	CD
EGAN00001008797	CD
EGAN00001008798	CD
EGAN00001008799	CD
EGAN00001008803	CD
EGAN00001008804	CD
EGAN00001008805	CD
EGAN00001008806	CD
EGAN00001008807	CD
EGAN00001008808	CD
EGAN00001008809	CD
EGAN00001008810	CD
EGAN00001008811	CD
EGAN00001008814	CD
EGAN00001008815	CD
EGAN00001008816	CD
EGAN00001008817	CD
EGAN00001008818	CD
EGAN00001008819	CD
EGAN00001008820	CD
EGAN00001008823	CD
EGAN00001008825	CD
EGAN00001008826	CD
EGAN00001008827	CD
EGAN00001008829	CD
EGAN00001008830	CD
EGAN00001008831	CD
EGAN00001008832	CD
EGAN00001008833	CD
EGAN00001008834	CD
EGAN00001008835	CD
EGAN00001008836	CD
EGAN00001008838	CD
EGAN00001008839	CD
EGAN00001008841	CD
EGAN00001008842	CD
EGAN00001008843	CD
EGAN00001008844	CD
EGAN00001008845	CD
EGAN00001008846	CD
EGAN00001008847	CD
EGAN00001008848	CD
EGAN00001008849	CD
EGAN00001008851	CD
EGAN00001008852	CD
EGAN00001008853	CD
EGAN00001008855	CD
EGAN00001008856	CD
EGAN00001008857	CD
EGAN00001008858	CD
EGAN00001008859	CD
EGAN00001008860	CD
EGAN00001008861	CD
EGAN00001008863	CD
EGAN00001008865	CD
EGAN00001008866	CD
EGAN00001008867	CD
EGAN00001008868	CD
EGAN00001008870	CD
EGAN00001008871	CD
EGAN00001008872	CD
EGAN00001008873	CD
EGAN00001008874	CD
EGAN00001008875	CD
EGAN00001008876	CD
EGAN00001008877	CD
EGAN00001008878	CD
EGAN00001008879	CD
EGAN00001008880	CD
EGAN00001008881	CD
EGAN00001008882	CD
EGAN00001008883	CD
EGAN00001008884	CD
EGAN00001008885	CD
EGAN00001008886	CD
EGAN00001008887	CD
EGAN00001008888	CD
EGAN00001008889	CD
EGAN00001008890	CD
EGAN00001008891	CD
EGAN00001008892	CD
EGAN00001008901	CD
EGAN00001008902	CD
EGAN00001008903	CD
EGAN00001008904	CD
EGAN00001008905	CD
EGAN00001008906	CD
EGAN00001008907	CD
EGAN00001008909	CD
EGAN00001008910	CD
EGAN00001008911	CD
EGAN00001008912	CD
EGAN00001008913	CD
EGAN00001008914	CD
EGAN00001008915	CD
EGAN00001008916	CD
EGAN00001008917	CD
EGAN00001008918	CD
EGAN00001008919	CD
EGAN00001008920	CD
EGAN00001008921	CD
EGAN00001008922	CD
EGAN00001008923	CD
EGAN00001008924	CD
EGAN00001008925	CD
EGAN00001008927	CD
EGAN00001008928	CD
EGAN00001008929	CD
EGAN00001008931	CD
EGAN00001008932	CD
EGAN00001008933	CD
EGAN00001008934	CD
EGAN00001008935	CD
EGAN00001008936	CD
EGAN00001008937	CD
EGAN00001008938	CD
EGAN00001008939	CD
EGAN00001008940	CD
EGAN00001008941	CD
EGAN00001008942	CD
EGAN00001008943	CD
EGAN00001008944	CD
EGAN00001008945	CD
EGAN00001008946	CD
EGAN00001008947	CD
EGAN00001008948	CD
EGAN00001008949	CD
EGAN00001008950	CD
EGAN00001008951	CD
EGAN00001008954	CD
EGAN00001008955	CD
EGAN00001008956	CD
EGAN00001008957	CD
EGAN00001008958	CD
EGAN00001008959	CD
EGAN00001008960	CD
EGAN00001008961	CD
EGAN00001008962	CD
EGAN00001008964	CD
EGAN00001008965	CD
EGAN00001008966	CD
EGAN00001008967	CD
EGAN00001008968	CD
EGAN00001008970	CD
EGAN00001008971	CD
EGAN00001008972	CD
EGAN00001008973	CD
EGAN00001008974	CD
EGAN00001008975	CD
EGAN00001008976	CD
EGAN00001008977	CD
EGAN00001008978	CD
EGAN00001008979	CD
EGAN00001008980	CD
EGAN00001008981	CD
EGAN00001008982	CD
EGAN00001008983	CD
EGAN00001008984	CD
EGAN00001008985	CD
EGAN00001008987	CD
EGAN00001008988	CD
EGAN00001008989	CD
EGAN00001008990	CD
EGAN00001008991	CD
EGAN00001008992	CD
EGAN00001008993	CD
EGAN00001008994	CD
EGAN00001008996	CD
EGAN00001008997	CD
EGAN00001008999	CD
EGAN00001009001	CD
EGAN00001009002	CD
EGAN00001009003	CD
EGAN00001009004	CD
EGAN00001009005	CD
EGAN00001009006	CD
EGAN00001009007	CD
EGAN00001009008	CD
EGAN00001009009	CD
EGAN00001009010	CD
EGAN00001009011	CD
EGAN00001009012	CD
EGAN00001009014	CD
EGAN00001009015	CD
EGAN00001009016	CD
EGAN00001009017	CD
EGAN00001009018	CD
EGAN00001009019	CD
EGAN00001009020	CD
EGAN00001009022	CD
EGAN00001009023	CD
EGAN00001009024	CD
EGAN00001009026	CD
EGAN00001009027	CD
EGAN00001009028	CD
EGAN00001009029	CD
EGAN00001009030	CD
EGAN00001009031	CD
EGAN00001009032	CD
EGAN00001009033	CD
EGAN00001009035	CD
EGAN00001009036	CD
EGAN00001009037	CD
EGAN00001009038	CD
EGAN00001009039	CD
EGAN00001009040	CD
EGAN00001009042	CD
EGAN00001009043	CD
EGAN00001009044	CD
EGAN00001009045	CD
EGAN00001009046	CD
EGAN00001009047	CD
EGAN00001009048	CD
EGAN00001009049	CD
EGAN00001009050	CD
EGAN00001009051	CD
EGAN00001009052	CD
EGAN00001009053	CD
EGAN00001009054	CD
EGAN00001009055	CD
EGAN00001009056	CD
EGAN00001009057	CD
EGAN00001009058	CD
EGAN00001009059	CD
EGAN00001009060	CD
EGAN00001009061	CD
EGAN00001009062	CD
EGAN00001009063	CD
EGAN00001009064	CD
EGAN00001009065	CD
EGAN00001009067	CD
EGAN00001009069	CD
EGAN00001009070	CD
EGAN00001009071	CD
EGAN00001009075	CD
EGAN00001009076	CD
EGAN00001009077	CD
EGAN00001009078	CD
EGAN00001009079	CD
EGAN00001009080	CD
EGAN00001009082	CD
EGAN00001009083	CD
EGAN00001009084	CD
EGAN00001009085	CD
EGAN00001009086	CD
EGAN00001009087	CD
EGAN00001009088	CD
EGAN00001009090	CD
EGAN00001009091	CD
EGAN00001009092	CD
EGAN00001009093	CD
EGAN00001009094	CD
EGAN00001009095	CD
EGAN00001009096	CD
EGAN00001009097	CD
EGAN00001009098	CD
EGAN00001009099	CD
EGAN00001009100	CD
EGAN00001009101	CD
EGAN00001009102	CD
EGAN00001009103	CD
EGAN00001009104	CD
EGAN00001009105	CD
EGAN00001009106	CD
EGAN00001009107	CD
EGAN00001009108	CD
EGAN00001009109	CD
EGAN00001009110	CD
EGAN00001009111	CD
EGAN00001009112	CD
EGAN00001009113	CD
EGAN00001009114	CD
EGAN00001009115	CD
EGAN00001009116	CD
EGAN00001009117	CD
EGAN00001009118	CD
EGAN00001009119	CD
EGAN00001009120	CD
EGAN00001009121	CD
EGAN00001009122	CD
EGAN00001009123	CD
EGAN00001009124	CD
EGAN00001009125	CD
EGAN00001009126	CD
EGAN00001009127	CD
EGAN00001009128	CD
EGAN00001009130	CD
EGAN00001009131	CD
EGAN00001009133	CD
EGAN00001009134	CD
EGAN00001009135	CD
EGAN00001009136	CD
EGAN00001009137	CD
EGAN00001009138	CD
EGAN00001009139	CD
EGAN00001009140	CD
EGAN00001009143	CD
EGAN00001009144	CD
EGAN00001009146	CD
EGAN00001009147	CD
EGAN00001009148	CD
EGAN00001009150	CD
EGAN00001009151	CD
EGAN00001009152	CD
EGAN00001009153	CD
EGAN00001009155	CD
EGAN00001009157	CD
EGAN00001009160	CD
EGAN00001009164	CD
EGAN00001009166	CD
EGAN00001009167	CD
EGAN00001009168	CD
EGAN00001009169	CD
EGAN00001009170	CD
EGAN00001009171	CD
EGAN00001009172	CD
EGAN00001009173	CD
EGAN00001009174	CD
EGAN00001009175	CD
EGAN00001009176	CD
EGAN00001009177	CD
EGAN00001009178	CD
EGAN00001009179	CD
EGAN00001009180	CD
EGAN00001009181	CD
EGAN00001009182	CD
EGAN00001009183	CD
EGAN00001009184	CD
EGAN00001009185	CD
EGAN00001009186	CD
EGAN00001009187	CD
EGAN00001009188	CD
EGAN00001009189	CD
EGAN00001009190	CD
EGAN00001009191	CD
EGAN00001009192	CD
EGAN00001009193	CD
EGAN00001009194	CD
EGAN00001009195	CD
EGAN00001009196	CD
EGAN00001009197	CD
EGAN00001009198	CD
EGAN00001009199	CD
EGAN00001009200	CD
EGAN00001009201	CD
EGAN00001009202	CD
EGAN00001009203	CD
EGAN00001009204	CD
EGAN00001009205	CD
EGAN00001009214	CD
EGAN00001009215	CD
EGAN00001009216	CD
EGAN00001009218	CD
EGAN00001009219	CD
EGAN00001009220	CD
EGAN00001009221	CD
EGAN00001009222	CD
EGAN00001009223	CD
EGAN00001009224	CD
EGAN00001009225	CD
EGAN00001009226	CD
EGAN00001009227	CD
EGAN00001009228	CD
EGAN00001009229	CD
EGAN00001009230	CD
EGAN00001009240	CD
EGAN00001009241	CD
EGAN00001009242	CD
EGAN00001009244	CD
EGAN00001009245	CD
EGAN00001009246	CD
EGAN00001009248	CD
EGAN00001009249	CD
EGAN00001009250	CD
EGAN00001009251	CD
EGAN00001009252	CD
EGAN00001009253	CD
EGAN00001009254	CD
EGAN00001009256	CD
EGAN00001009257	CD
EGAN00001009258	CD
EGAN00001009259	CD
EGAN00001009260	CD
EGAN00001009261	CD
EGAN00001009262	CD
EGAN00001009263	CD
EGAN00001009264	CD
EGAN00001009265	CD
EGAN00001009267	CD
EGAN00001009268	CD
EGAN00001009269	CD
EGAN00001009270	CD
EGAN00001009271	CD
EGAN00001009272	CD
EGAN00001009273	CD
EGAN00001009275	CD
EGAN00001009276	CD
EGAN00001009277	CD
EGAN00001009278	CD
EGAN00001009279	CD
EGAN00001009280	CD
EGAN00001009281	CD
EGAN00001009283	CD
EGAN00001009284	CD
EGAN00001009285	CD
EGAN00001009286	CD
EGAN00001009287	CD
EGAN00001009288	CD
EGAN00001009289	CD
EGAN00001009291	CD
EGAN00001009292	CD
EGAN00001009293	CD
EGAN00001009302	CD
EGAN00001009303	CD
EGAN00001009304	CD
EGAN00001009307	CD
EGAN00001009308	CD
EGAN00001009309	CD
EGAN00001009337	CD
EGAN00001009338	CD
EGAN00001009339	CD
EGAN00001009340	CD
EGAN00001009342	CD
EGAN00001009343	CD
EGAN00001009344	CD
EGAN00001009345	CD
EGAN00001009346	CD
EGAN00001009347	CD
EGAN00001009348	CD
EGAN00001009351	CD
EGAN00001009352	CD
EGAN00001009354	CD
EGAN00001009355	CD
EGAN00001009356	CD
EGAN00001009358	CD
EGAN00001009359	CD
EGAN00001009360	CD
EGAN00001009361	CD
EGAN00001009362	CD
EGAN00001009363	CD
EGAN00001009364	CD
EGAN00001009365	CD
EGAN00001009366	CD
EGAN00001009367	CD
EGAN00001009368	CD
EGAN00001009369	CD
EGAN00001009370	CD
EGAN00001009371	CD
EGAN00001009372	CD
EGAN00001009373	CD
EGAN00001009374	CD
EGAN00001009375	CD
EGAN00001009376	CD
EGAN00001009377	CD
EGAN00001009378	CD
EGAN00001009379	CD
EGAN00001009380	CD
EGAN00001009382	CD
EGAN00001009383	CD
EGAN00001009384	CD
EGAN00001009385	CD
EGAN00001009386	CD
EGAN00001009387	CD
EGAN00001009390	CD
EGAN00001009394	CD
EGAN00001009395	CD
EGAN00001009396	CD
EGAN00001009397	CD
EGAN00001009398	CD
EGAN00001009399	CD
EGAN00001009400	CD
EGAN00001009401	CD
EGAN00001009402	CD
EGAN00001009403	CD
EGAN00001009404	CD
EGAN00001009405	CD
EGAN00001009406	CD
EGAN00001009407	CD
EGAN00001009408	CD
EGAN00001009409	CD
EGAN00001009411	CD
EGAN00001009412	CD
EGAN00001009413	CD
EGAN00001009414	CD
EGAN00001009415	CD
EGAN00001009418	CD
EGAN00001009422	CD
EGAN00001009425	CD
EGAN00001009426	CD
EGAN00001009427	CD
EGAN00001009428	CD
EGAN00001009429	CD
EGAN00001009432	CD
EGAN00001009433	CD
EGAN00001009435	CD
EGAN00001009436	CD
EGAN00001009439	CD
EGAN00001009440	CD
EGAN00001009442	CD
EGAN00001009443	CD
EGAN00001009447	CD
EGAN00001009448	CD
EGAN00001009449	CD
EGAN00001009453	CD
EGAN00001009454	CD
EGAN00001009455	CD
EGAN00001009457	CD
EGAN00001009460	CD
EGAN00001009461	CD
EGAN00001009462	CD
EGAN00001009463	CD
EGAN00001009465	CD
EGAN00001009468	CD
EGAN00001009469	CD
EGAN00001009475	CD
EGAN00001009476	CD
EGAN00001009479	CD
EGAN00001009480	CD
EGAN00001009481	CD
EGAN00001009482	CD
EGAN00001009483	CD
EGAN00001009485	CD
EGAN00001009487	CD
EGAN00001009488	CD
EGAN00001009490	CD
EGAN00001009491	CD
EGAN00001009494	CD
EGAN00001009495	CD
EGAN00001009496	CD
EGAN00001009497	CD
EGAN00001009498	CD
EGAN00001009500	CD
EGAN00001009501	CD
EGAN00001009502	CD
EGAN00001009503	CD
EGAN00001009504	CD
EGAN00001009505	CD
EGAN00001009506	CD
EGAN00001009507	CD
EGAN00001009508	CD
EGAN00001009509	CD
EGAN00001009511	CD
EGAN00001009512	CD
EGAN00001009513	CD
EGAN00001009514	CD
EGAN00001009515	CD
EGAN00001009516	CD
EGAN00001009517	CD
EGAN00001009518	CD
EGAN00001009522	CD
EGAN00001009523	CD
EGAN00001009524	CD
EGAN00001009525	CD
EGAN00001009526	CD
EGAN00001009527	CD
EGAN00001009529	CD
EGAN00001009530	CD
EGAN00001009531	CD
EGAN00001009532	CD
EGAN00001009533	CD
EGAN00001009534	CD
EGAN00001009535	CD
EGAN00001009536	CD
EGAN00001009537	CD
EGAN00001009538	CD
EGAN00001009539	CD
EGAN00001009540	CD
EGAN00001009541	CD
EGAN00001009542	CD
EGAN00001009543	CD
EGAN00001009544	CD
EGAN00001009546	CD
EGAN00001009547	CD
EGAN00001009548	CD
EGAN00001009549	CD
EGAN00001009550	CD
EGAN00001009551	CD
EGAN00001009552	CD
EGAN00001009553	CD
EGAN00001009554	CD
EGAN00001009555	CD
EGAN00001009556	CD
EGAN00001009557	CD
EGAN00001009558	CD
EGAN00001009559	CD
EGAN00001009560	CD
EGAN00001009561	CD
EGAN00001009562	CD
EGAN00001009563	CD
EGAN00001009564	CD
EGAN00001009565	CD
EGAN00001009566	CD
EGAN00001009567	CD
EGAN00001009568	CD
EGAN00001009569	CD
EGAN00001009570	CD
EGAN00001009572	CD
EGAN00001009573	CD
EGAN00001009574	CD
EGAN00001009575	CD
EGAN00001009576	CD
EGAN00001009578	CD
EGAN00001009579	CD
EGAN00001009580	CD
EGAN00001009581	CD
EGAN00001009583	CD
EGAN00001009584	CD
EGAN00001009585	CD
EGAN00001009586	CD
EGAN00001009587	CD
EGAN00001009589	CD
EGAN00001009590	CD
EGAN00001009591	CD
EGAN00001009592	CD
EGAN00001009593	CD
EGAN00001009594	CD
EGAN00001021264	CD
EGAN00001021269	CD
EGAN00001021274	CD
EGAN00001021281	CD
EGAN00001021289	CD
EGAN00001021294	CD
EGAN00001021298	CD
EGAN00001021299	CD
EGAN00001021306	CD
EGAN00001021309	CD
EGAN00001021312	CD
EGAN00001021313	CD
EGAN00001021319	CD
EGAN00001021320	CD
EGAN00001021321	CD
EGAN00001021323	CD
EGAN00001021328	CD
EGAN00001021332	CD
EGAN00001021338	CD
EGAN00001021346	CD
EGAN00001021403	CD
EGAN00001021421	CD
EGAN00001021426	CD
EGAN00001021432	CD
EGAN00001021433	CD
EGAN00001021436	CD
EGAN00001021439	CD
EGAN00001021447	CD
EGAN00001021450	CD
EGAN00001021452	CD
EGAN00001021453	CD
EGAN00001021454	CD
EGAN00001021476	CD
EGAN00001021482	CD
EGAN00001021485	CD
EGAN00001021495	CD
EGAN00001021498	CD
EGAN00001021499	CD
EGAN00001021511	CD
EGAN00001021512	CD
EGAN00001021516	CD
EGAN00001021517	CD
EGAN00001021519	CD
EGAN00001021522	CD
EGAN00001021523	CD
EGAN00001021526	CD
EGAN00001021527	CD
EGAN00001021529	CD
EGAN00001021531	CD
EGAN00001021532	CD
EGAN00001021539	CD
EGAN00001021541	CD
EGAN00001021548	CD
EGAN00001021551	CD
EGAN00001021552	CD
EGAN00001021553	CD
EGAN00001021555	CD
EGAN00001021558	CD
EGAN00001021559	CD
EGAN00001021561	CD
EGAN00001021566	CD
EGAN00001021568	CD
EGAN00001021570	CD
EGAN00001021571	CD
EGAN00001021574	CD
EGAN00001021579	CD
EGAN00001021580	CD
EGAN00001021581	CD
EGAN00001021583	CD
EGAN00001021584	CD
EGAN00001021585	CD
EGAN00001021589	CD
EGAN00001021592	CD
EGAN00001021595	CD
EGAN00001021598	CD
EGAN00001021599	CD
EGAN00001021601	CD
EGAN00001021604	CD
EGAN00001021605	CD
EGAN00001021606	CD
EGAN00001021607	CD
EGAN00001021609	CD
EGAN00001021612	CD
EGAN00001021613	CD
EGAN00001021617	CD
EGAN00001021618	CD
EGAN00001021621	CD
EGAN00001021625	CD
EGAN00001021627	CD
EGAN00001021629	CD
EGAN00001021630	CD
EGAN00001021637	CD
EGAN00001021646	CD
EGAN00001021649	CD
EGAN00001021650	CD
EGAN00001021652	CD
EGAN00001021653	CD
EGAN00001021661	CD
EGAN00001021663	CD
EGAN00001021678	CD
EGAN00001021686	CD
EGAN00001021692	CD
EGAN00001021707	CD
EGAN00001021709	CD
EGAN00001021710	CD
EGAN00001021711	CD
EGAN00001021716	CD
EGAN00001021720	CD
EGAN00001021722	CD
EGAN00001021728	CD
EGAN00001021729	CD
EGAN00001021732	CD
EGAN00001021740	CD
EGAN00001021743	CD
EGAN00001021745	CD
EGAN00001021755	CD
EGAN00001021764	CD
EGAN00001021766	CD
EGAN00001021768	CD
EGAN00001021772	CD
EGAN00001021773	CD
EGAN00001021776	CD
EGAN00001021780	CD
EGAN00001021781	CD
EGAN00001021783	CD
EGAN00001021785	CD
EGAN00001021788	CD
EGAN00001021789	CD
EGAN00001021790	CD
EGAN00001021794	CD
EGAN00001021795	CD
EGAN00001021797	CD
EGAN00001021800	CD
EGAN00001021802	CD
EGAN00001021803	CD
EGAN00001021807	CD
EGAN00001021808	CD
EGAN00001021810	CD
EGAN00001021811	CD
EGAN00001021816	CD
EGAN00001021820	CD
EGAN00001021821	CD
EGAN00001021827	CD
EGAN00001021829	CD
EGAN00001021830	CD
EGAN00001021835	CD
EGAN00001021838	CD
EGAN00001021843	CD
EGAN00001021846	CD
EGAN00001021855	CD
EGAN00001021860	CD
EGAN00001021863	CD
EGAN00001021867	CD
EGAN00001021871	CD
EGAN00001021873	CD
EGAN00001021875	CD
EGAN00001021889	CD
EGAN00001021891	CD
EGAN00001021896	CD
EGAN00001021897	CD
EGAN00001021910	CD
EGAN00001021921	CD
EGAN00001021922	CD
EGAN00001021930	CD
EGAN00001021936	CD
EGAN00001021946	CD
EGAN00001021947	CD
EGAN00001021948	CD
EGAN00001021950	CD
EGAN00001021952	CD
EGAN00001021953	CD
EGAN00001021954	CD
EGAN00001021959	CD
EGAN00001021960	CD
EGAN00001021983	CD
EGAN00001021985	CD
EGAN00001021992	CD
EGAN00001021996	CD
EGAN00001021997	CD
EGAN00001021999	CD
EGAN00001022004	CD
EGAN00001022005	CD
EGAN00001022006	CD
EGAN00001022011	CD
EGAN00001022012	CD
EGAN00001022013	CD
EGAN00001022019	CD
EGAN00001022020	CD
EGAN00001022021	CD
EGAN00001022025	CD
EGAN00001022027	CD
EGAN00001022029	CD
EGAN00001022030	CD
EGAN00001022031	CD
EGAN00001022041	CD
EGAN00001022044	CD
EGAN00001022045	CD
EGAN00001022048	CD
EGAN00001022049	CD
EGAN00001022051	CD
EGAN00001022052	CD
EGAN00001022053	CD
EGAN00001022055	CD
EGAN00001022056	CD
EGAN00001022057	CD
EGAN00001022059	CD
EGAN00001022060	CD
EGAN00001022061	CD
EGAN00001022062	CD
EGAN00001022063	CD
EGAN00001022065	CD
EGAN00001022070	CD
EGAN00001022075	CD
EGAN00001022077	CD
EGAN00001022079	CD
EGAN00001022084	CD
EGAN00001022109	CD
EGAN00001022110	CD
EGAN00001022111	CD
EGAN00001022112	CD
EGAN00001022120	CD
EGAN00001022122	CD
EGAN00001022128	CD
EGAN00001022136	CD
EGAN00001022214	CD
EGAN00001022228	CD
EGAN00001022240	CD
EGAN00001022252	CD
EGAN00001022424	CD
EGAN00001022458	CD
EGAN00001022459	CD
EGAN00001022465	CD
EGAN00001022468	CD
EGAN00001022470	CD
EGAN00001022481	CD
EGAN00001022501	CD
EGAN00001022514	CD
EGAN00001022518	CD
EGAN00001022522	CD
EGAN00001022532	CD
EGAN00001022598	CD
EGAN00001022602	CD
EGAN00001022610	CD
EGAN00001022612	CD
EGAN00001022625	CD
EGAN00001022636	CD
EGAN00001022655	CD
EGAN00001022672	CD
EGAN00001022718	CD
EGAN00001022725	CD
EGAN00001022756	CD
EGAN00001022772	CD
EGAN00001022787	CD
EGAN00001022790	CD
EGAN00001022813	CD
EGAN00001022898	CD
EGAN00001022899	CD
EGAN00001022901	CD
EGAN00001022909	CD
EGAN00001022919	CD
EGAN00001022921	CD
EGAN00001022924	CD
EGAN00001022938	CD
EGAN00001022939	CD
EGAN00001022941	CD
EGAN00001022947	CD
EGAN00001022948	CD
EGAN00001022953	CD
EGAN00001022955	CD
EGAN00001022963	CD
EGAN00001022978	CD
EGAN00001022979	CD
EGAN00001023011	CD
EGAN00001023030	CD
EGAN00001023039	CD
EGAN00001023049	CD
EGAN00001023055	CD
EGAN00001023059	CD
EGAN00001023060	CD
EGAN00001023091	CD
EGAN00001023096	CD
EGAN00001023100	CD
EGAN00001023101	CD
EGAN00001023111	CD
EGAN00001023112	CD
EGAN00001023122	CD
EGAN00001023125	CD
EGAN00001023127	CD
EGAN00001023136	CD
EGAN00001023142	CD
EGAN00001023148	CD
EGAN00001023154	CD
EGAN00001023155	CD
EGAN00001023160	CD
EGAN00001023168	CD
EGAN00001023172	CD
EGAN00001023177	CD
EGAN00001023184	CD
EGAN00001023185	CD
EGAN00001023186	CD
EGAN00001023194	CD
EGAN00001023197	CD
EGAN00001023199	CD
EGAN00001023202	CD
EGAN00001023206	CD
EGAN00001023208	CD
EGAN00001023210	CD
EGAN00001023211	CD
EGAN00001023215	CD
EGAN00001023218	CD
EGAN00001023220	CD
EGAN00001023221	CD
EGAN00001023223	CD
EGAN00001023224	CD
EGAN00001023225	CD
EGAN00001023227	CD
EGAN00001023228	CD
EGAN00001023229	CD
EGAN00001023233	CD
EGAN00001023235	CD
EGAN00001023237	CD
EGAN00001023238	CD
EGAN00001023240	CD
EGAN00001023244	CD
EGAN00001023245	CD
EGAN00001023246	CD
EGAN00001023247	CD
EGAN00001023253	CD
EGAN00001023256	CD
EGAN00001023258	CD
EGAN00001023262	CD
EGAN00001023269	CD
EGAN00001023270	CD
EGAN00001023271	CD
EGAN00001023273	CD
EGAN00001023274	CD
EGAN00001023275	CD
EGAN00001023277	CD
EGAN00001023282	CD
EGAN00001023283	CD
EGAN00001023286	CD
EGAN00001023288	CD
EGAN00001023289	CD
EGAN00001023291	CD
EGAN00001023296	CD
EGAN00001023298	CD
EGAN00001023301	CD
EGAN00001023302	CD
EGAN00001023304	CD
EGAN00001023305	CD
EGAN00001023315	CD
EGAN00001023316	CD
EGAN00001023317	CD
EGAN00001023318	CD
EGAN00001023321	CD
EGAN00001023322	CD
EGAN00001023323	CD
EGAN00001023325	CD
EGAN00001023326	CD
EGAN00001023331	CD
EGAN00001023333	CD
EGAN00001023337	CD
EGAN00001023338	CD
EGAN00001023340	CD
EGAN00001023341	CD
EGAN00001023342	CD
EGAN00001023344	CD
EGAN00001023345	CD
EGAN00001023347	CD
EGAN00001023350	CD
EGAN00001023351	CD
EGAN00001023352	CD
EGAN00001023353	CD
EGAN00001023354	CD
EGAN00001023356	CD
EGAN00001023357	CD
EGAN00001023358	CD
EGAN00001023359	CD
EGAN00001023360	CD
EGAN00001023361	CD
EGAN00001023364	CD
EGAN00001023366	CD
EGAN00001023368	CD
EGAN00001023370	CD
EGAN00001023371	CD
EGAN00001023377	CD
EGAN00001023381	CD
EGAN00001023383	CD
EGAN00001023385	CD
EGAN00001023386	CD
EGAN00001023394	CD
EGAN00001023395	CD
EGAN00001023398	CD
EGAN00001023402	CD
EGAN00001023403	CD
EGAN00001023404	CD
EGAN00001023405	CD
EGAN00001023406	CD
EGAN00001023407	CD
EGAN00001023412	CD
EGAN00001023415	CD
EGAN00001023418	CD
EGAN00001023421	CD
EGAN00001023423	CD
EGAN00001023427	CD
EGAN00001023428	CD
EGAN00001023432	CD
EGAN00001023433	CD
EGAN00001023444	CD
EGAN00001023446	CD
EGAN00001023450	CD
EGAN00001023453	CD
EGAN00001023458	CD
EGAN00001023461	CD
EGAN00001023466	CD
EGAN00001023467	CD
EGAN00001023483	CD
EGAN00001023500	CD
EGAN00001023520	CD
EGAN00001023533	CD
EGAN00001023576	CD
EGAN00001023590	CD
EGAN00001023598	CD
EGAN00001023599	CD
EGAN00001023610	CD
EGAN00001023618	CD
EGAN00001023673	CD
EGAN00001023842	CD
EGAN00001023865	CD
EGAN00001023885	CD
EGAN00001023916	CD
EGAN00001023958	CD
EGAN00001023959	CD
EGAN00001023984	CD
EGAN00001023989	CD
EGAN00001023990	CD
EGAN00001024000	CD
EGAN00001024129	CD
EGAN00001024167	CD
EGAN00001024291	CD
EGAN00001024309	CD
EGAN00001024333	CD
EGAN00001024335	CD
EGAN00001024336	CD
EGAN00001024356	CD
EGAN00001024359	CD
EGAN00001024364	CD
EGAN00001024365	CD
EGAN00001024390	CD
EGAN00001025052	CD
EGAN00001025451	CD
EGAN00001025462	CD
EGAN00001025463	CD
EGAN00001025466	CD
EGAN00001025470	CD
EGAN00001025482	CD
EGAN00001025487	CD
EGAN00001025494	CD
EGAN00001025495	CD
EGAN00001025510	CD
EGAN00001025610	CD
EGAN00001025612	CD
EGAN00001025619	CD
EGAN00001025625	CD
EGAN00001025628	CD
EGAN00001025772	CD
EGAN00001025823	CD
EGAN00001025846	CD
EGAN00001025980	CD
EGAN00001025996	CD
EGAN00001026106	CD
EGAN00001026201	CD
EGAN00001026209	CD
EGAN00001026322	CD
EGAN00001026344	CD
EGAN00001026348	CD
EGAN00001026429	CD
EGAN00001026446	CD
EGAN00001026478	CD
EGAN00001026493	CD
EGAN00001026517	CD
EGAN00001026520	CD
EGAN00001026555	CD
EGAN00001026569	CD
EGAN00001026587	CD
EGAN00001026633	CD
EGAN00001026672	CD
EGAN00001026674	CD
EGAN00001026797	CD
EGAN00001026801	CD
EGAN00001026851	CD
EGAN00001026859	CD
EGAN00001026875	CD
EGAN00001026877	CD
EGAN00001026969	CD
EGAN00001026971	CD
EGAN00001026972	CD
EGAN00001026975	CD
EGAN00001026978	CD
EGAN00001026982	CD
EGAN00001026983	CD
EGAN00001026984	CD
EGAN00001026985	CD
EGAN00001026986	CD
EGAN00001026989	CD
EGAN00001026990	CD
EGAN00001026991	CD
EGAN00001026995	CD
EGAN00001026998	CD
EGAN00001027000	CD
EGAN00001027002	CD
EGAN00001027006	CD
EGAN00001027007	CD
EGAN00001027011	CD
EGAN00001027016	CD
EGAN00001027023	CD
EGAN00001027024	CD
EGAN00001027026	CD
EGAN00001027027	CD
EGAN00001027030	CD
EGAN00001027032	CD
EGAN00001027033	CD
EGAN00001027034	CD
EGAN00001027035	CD
EGAN00001027038	CD
EGAN00001027042	CD
EGAN00001027043	CD
EGAN00001027045	CD
EGAN00001027046	CD
EGAN00001027047	CD
EGAN00001027048	CD
EGAN00001027051	CD
EGAN00001027052	CD
EGAN00001027053	CD
EGAN00001027054	CD
EGAN00001027055	CD
EGAN00001027056	CD
EGAN00001027057	CD
EGAN00001027058	CD
EGAN00001027059	CD
EGAN00001027060	CD
EGAN00001027061	CD
EGAN00001027062	CD
EGAN00001027063	CD
EGAN00001027064	CD
EGAN00001027065	CD
EGAN00001027066	CD
EGAN00001027067	CD
EGAN00001027068	CD
EGAN00001027069	CD
EGAN00001027070	CD
EGAN00001027071	CD
EGAN00001027073	CD
EGAN00001027075	CD
EGAN00001027076	CD
EGAN00001027078	CD
EGAN00001027080	CD
EGAN00001027081	CD
EGAN00001027083	CD
EGAN00001027084	CD
EGAN00001027085	CD
EGAN00001027086	CD
EGAN00001027087	CD
EGAN00001027090	CD
EGAN00001027092	CD
EGAN00001027095	CD
EGAN00001027098	CD
EGAN00001027099	CD
EGAN00001027100	CD
EGAN00001027104	CD
EGAN00001027107	CD
EGAN00001027108	CD
EGAN00001027109	CD
EGAN00001027110	CD
EGAN00001027111	CD
EGAN00001027112	CD
EGAN00001027115	CD
EGAN00001027116	CD
EGAN00001027117	CD
EGAN00001027118	CD
EGAN00001027119	CD
EGAN00001027121	CD
EGAN00001027122	CD
EGAN00001027123	CD
EGAN00001027124	CD
EGAN00001027125	CD
EGAN00001027129	CD
EGAN00001027132	CD
EGAN00001027134	CD
EGAN00001027139	CD
EGAN00001027141	CD
EGAN00001027145	CD
EGAN00001027147	CD
EGAN00001027149	CD
EGAN00001027152	CD
EGAN00001027156	CD
EGAN00001027157	CD
EGAN00001027161	CD
EGAN00001027205	CD
EGAN00001027210	CD
EGAN00001027211	CD
EGAN00001027223	CD
EGAN00001027239	CD
EGAN00001027262	CD
EGAN00001027289	CD
EGAN00001027297	CD
EGAN00001027301	CD
EGAN00001027304	CD
EGAN00001027308	CD
EGAN00001027310	CD
EGAN00001027320	CD
EGAN00001027342	CD
EGAN00001027343	CD
EGAN00001027347	CD
EGAN00001027348	CD
EGAN00001027350	CD
EGAN00001027352	CD
EGAN00001027353	CD
EGAN00001027356	CD
EGAN00001027358	CD
EGAN00001027361	CD
EGAN00001027365	CD
EGAN00001027416	CD
EGAN00001027424	CD
EGAN00001027426	CD
EGAN00001027427	CD
EGAN00001027437	CD
EGAN00001027439	CD
EGAN00001027441	CD
EGAN00001027442	CD
EGAN00001027443	CD
EGAN00001027444	CD
EGAN00001027451	CD
EGAN00001027452	CD
EGAN00001027456	CD
EGAN00001027460	CD
EGAN00001027467	CD
EGAN00001027469	CD
EGAN00001027472	CD
EGAN00001027473	CD
EGAN00001027478	CD
EGAN00001027487	CD
EGAN00001027488	CD
EGAN00001027489	CD
EGAN00001027490	CD
EGAN00001027491	CD
EGAN00001027492	CD
EGAN00001027493	CD
EGAN00001027494	CD
EGAN00001027495	CD
EGAN00001027496	CD
EGAN00001027497	CD
EGAN00001027499	CD
EGAN00001027501	CD
EGAN00001027502	CD
EGAN00001027504	CD
EGAN00001027505	CD
EGAN00001027506	CD
EGAN00001027507	CD
EGAN00001027508	CD
EGAN00001027509	CD
EGAN00001027512	CD
EGAN00001027523	CD
EGAN00001027527	CD
EGAN00001027530	CD
EGAN00001027547	CD
EGAN00001027548	CD
EGAN00001027551	CD
EGAN00001027553	CD
EGAN00001027560	CD
EGAN00001027580	CD
EGAN00001027650	CD
EGAN00001029150	CD
EGAN00001029151	CD
EGAN00001029152	CD
EGAN00001029153	CD
EGAN00001029154	CD
EGAN00001029155	CD
EGAN00001029156	CD
EGAN00001029157	CD
EGAN00001029158	CD
EGAN00001029159	CD
EGAN00001029160	CD
EGAN00001029161	CD
EGAN00001029162	CD
EGAN00001029163	CD
EGAN00001029164	CD
EGAN00001029165	CD
EGAN00001029166	CD
EGAN00001029167	CD
EGAN00001029168	CD
EGAN00001029169	CD
EGAN00001029170	CD
EGAN00001029172	CD
EGAN00001029173	CD
EGAN00001029174	CD
EGAN00001029175	CD
EGAN00001029177	CD
EGAN00001029178	CD
EGAN00001029179	CD
EGAN00001029180	CD
EGAN00001029181	CD
EGAN00001029182	CD
EGAN00001029183	CD
EGAN00001029192	CD
EGAN00001029193	CD
EGAN00001029194	CD
EGAN00001029195	CD
EGAN00001029197	CD
EGAN00001029199	CD
EGAN00001029200	CD
EGAN00001029201	CD
EGAN00001029202	CD
EGAN00001029203	CD
EGAN00001029204	CD
EGAN00001029205	CD
EGAN00001029206	CD
EGAN00001029207	CD
EGAN00001029209	CD
EGAN00001029211	CD
EGAN00001029213	CD
EGAN00001029214	CD
EGAN00001029215	CD
EGAN00001029216	CD
EGAN00001029220	CD
EGAN00001029221	CD
EGAN00001029222	CD
EGAN00001029223	CD
EGAN00001029225	CD
EGAN00001029226	CD
EGAN00001029228	CD
EGAN00001029230	CD
EGAN00001029231	CD
EGAN00001029232	CD
EGAN00001029233	CD
EGAN00001029236	CD
EGAN00001029238	CD
EGAN00001029239	CD
EGAN00001029240	CD
EGAN00001029241	CD
EGAN00001029242	CD
EGAN00001029243	CD
EGAN00001029244	CD
EGAN00001041674	CD
EGAN00001041675	CD
EGAN00001041676	CD
EGAN00001041677	CD
EGAN00001041678	CD
EGAN00001041679	CD
EGAN00001041680	CD
EGAN00001041681	CD
EGAN00001041682	CD
EGAN00001041683	CD
EGAN00001041684	CD
EGAN00001041685	CD
EGAN00001041686	CD
EGAN00001041687	CD
EGAN00001041688	CD
EGAN00001041689	CD
EGAN00001041690	CD
EGAN00001041691	CD
EGAN00001041692	CD
EGAN00001041693	CD
EGAN00001041694	CD
EGAN00001041695	CD
EGAN00001041696	CD
EGAN00001041697	CD
EGAN00001041698	CD
EGAN00001041700	CD
EGAN00001041701	CD
EGAN00001041702	CD
EGAN00001041703	CD
EGAN00001041704	CD
EGAN00001041705	CD
EGAN00001041706	CD
EGAN00001041707	CD
EGAN00001041708	CD
EGAN00001041709	CD
EGAN00001041710	CD
EGAN00001041711	CD
EGAN00001041713	CD
EGAN00001041714	CD
EGAN00001041715	CD
EGAN00001041716	CD
EGAN00001041717	CD
EGAN00001041718	CD
EGAN00001041719	CD
EGAN00001041720	CD
EGAN00001041721	CD
EGAN00001041722	CD
EGAN00001041723	CD
EGAN00001041724	CD
EGAN00001041725	CD
EGAN00001041726	CD
EGAN00001041727	CD
EGAN00001041728	CD
EGAN00001041729	CD
EGAN00001041730	CD
EGAN00001041731	CD
EGAN00001041732	CD
EGAN00001041733	CD
EGAN00001041734	CD
EGAN00001041735	CD
EGAN00001041736	CD
EGAN00001041737	CD
EGAN00001041738	CD
EGAN00001041739	CD
EGAN00001041740	CD
EGAN00001041741	CD
EGAN00001042971	CD
EGAN00001042972	CD
EGAN00001042973	CD
EGAN00001042974	CD
EGAN00001042975	CD
EGAN00001042976	CD
EGAN00001042977	CD
EGAN00001042978	CD
EGAN00001042979	CD
EGAN00001042980	CD
EGAN00001042981	CD
EGAN00001042982	CD
EGAN00001042983	CD
EGAN00001042984	CD
EGAN00001042985	CD
EGAN00001042986	CD
EGAN00001042987	CD
EGAN00001042988	CD
EGAN00001042989	CD
EGAN00001042990	CD
EGAN00001042991	CD
EGAN00001042992	CD
EGAN00001042993	CD
EGAN00001042994	CD
EGAN00001042995	CD
EGAN00001042996	CD
EGAN00001042997	CD
EGAN00001042998	CD
EGAN00001042999	CD
EGAN00001043000	CD
EGAN00001043001	CD
EGAN00001043002	CD
EGAN00001043003	CD
EGAN00001043004	CD
EGAN00001043005	CD
EGAN00001043006	CD
EGAN00001043007	CD
EGAN00001043008	CD
EGAN00001043009	CD
EGAN00001043010	CD
EGAN00001043011	CD
EGAN00001043012	CD
EGAN00001043013	CD
EGAN00001043014	CD
EGAN00001043015	CD
EGAN00001043016	CD
EGAN00001043017	CD
EGAN00001043018	CD
EGAN00001043019	CD
EGAN00001043020	CD
EGAN00001043021	CD
EGAN00001043022	CD
EGAN00001043023	CD
EGAN00001043024	CD
EGAN00001043025	CD
EGAN00001043026	CD
EGAN00001043027	CD
EGAN00001043028	CD
EGAN00001043029	CD
EGAN00001043030	CD
EGAN00001043031	CD
EGAN00001043032	CD
EGAN00001043033	CD
EGAN00001043034	CD
EGAN00001043035	CD
EGAN00001043036	CD
EGAN00001043037	CD
EGAN00001043038	CD
EGAN00001043039	CD
EGAN00001043040	CD
EGAN00001070521	CD
EGAN00001070525	CD
EGAN00001070651	CD
EGAN00001070654	CD
EGAN00001070655	CD
EGAN00001070742	CD
EGAN00001070746	CD
EGAN00001070747	CD
EGAN00001071871	CD
EGAN00001071875	CD
EGAN00001071876	CD
EGAN00001071877	CD
EGAN00001071878	CD
EGAN00001071879	CD
EGAN00001071880	CD
EGAN00001071881	CD
EGAN00001071882	CD
EGAN00001071884	CD
EGAN00001071887	CD
EGAN00001071888	CD
EGAN00001071889	CD
EGAN00001071890	CD
EGAN00001071891	CD
EGAN00001071892	CD
EGAN00001071893	CD
EGAN00001071894	CD
EGAN00001071897	CD
EGAN00001071899	CD
[truncated: 679 more rows]

## Sheet: GTEx
subject_id	Status
GTEX-1117F	HC
GTEX-111CU	HC
GTEX-111FC	HC
GTEX-111VG	HC
GTEX-111YS	HC
GTEX-1122O	HC
GTEX-1128S	HC
GTEX-113JC	HC
GTEX-117XS	HC
GTEX-117YW	HC
GTEX-117YX	HC
GTEX-1192W	HC
GTEX-1192X	HC
GTEX-11DXX	HC
GTEX-11DXY	HC
GTEX-11DXZ	HC
GTEX-11DYG	HC
GTEX-11DZ1	HC
GTEX-11EI6	HC
GTEX-11EM3	HC
GTEX-11EMC	HC
GTEX-11EQ8	HC
GTEX-11EQ9	HC
GTEX-11GS4	HC
GTEX-11GSO	HC
GTEX-11GSP	HC
GTEX-11I78	HC
GTEX-11LCK	HC
GTEX-11NUK	HC
GTEX-11NV4	HC
GTEX-11P7K	HC
GTEX-11P81	HC
GTEX-11P82	HC
GTEX-11PRG	HC
GTEX-11TT1	HC
GTEX-11TTK	HC
GTEX-11TUW	HC
GTEX-11UD1	HC
GTEX-11UD2	HC
GTEX-11VI4	HC
GTEX-11WQC	HC
GTEX-11WQK	HC
GTEX-11XUK	HC
GTEX-11ZTS	HC
GTEX-11ZTT	HC
GTEX-11ZUS	HC
GTEX-11ZVC	HC
GTEX-1211K	HC
GTEX-12126	HC
GTEX-1212Z	HC
GTEX-12584	HC
GTEX-12BJ1	HC
GTEX-12C56	HC
GTEX-12KS4	HC
GTEX-12WS9	HC
GTEX-12WSA	HC
GTEX-12WSD	HC
GTEX-12WSE	HC
GTEX-12WSF	HC
GTEX-12WSG	HC
GTEX-12WSH	HC
GTEX-12WSI	HC
GTEX-12WSJ	HC
GTEX-12WSK	HC
GTEX-12WSL	HC
GTEX-12WSM	HC
GTEX-12WSN	HC
GTEX-12ZZW	HC
GTEX-12ZZX	HC
GTEX-12ZZY	HC
GTEX-12ZZZ	HC
GTEX-13111	HC
GTEX-13112	HC
GTEX-1313W	HC
GTEX-1314G	HC
GTEX-131XE	HC
GTEX-131XF	HC
GTEX-131XG	HC
GTEX-131XH	HC
GTEX-131XW	HC
GTEX-131YS	HC
GTEX-132NY	HC
GTEX-132Q8	HC
GTEX-132QS	HC
GTEX-133LE	HC
GTEX-1399Q	HC
GTEX-139D8	HC
GTEX-139TT	HC
GTEX-139UW	HC
GTEX-139YR	HC
GTEX-13CF2	HC
GTEX-13CF3	HC
GTEX-13CIG	HC
GTEX-13CZU	HC
GTEX-13CZV	HC
GTEX-13D11	HC
GTEX-13FH7	HC
GTEX-13FHO	HC
GTEX-13FHP	HC
GTEX-13FLV	HC
GTEX-13FLW	HC
GTEX-13FTW	HC
GTEX-13FTX	HC
GTEX-13FTY	HC
GTEX-13FTZ	HC
GTEX-13FXS	HC
GTEX-13G51	HC
GTEX-13IVO	HC
GTEX-13JUV	HC
GTEX-13JVG	HC
GTEX-13N11	HC
GTEX-13N2G	HC
GTEX-13NYB	HC
GTEX-13NYC	HC
GTEX-13NYS	HC
GTEX-13NZ8	HC
GTEX-13NZ9	HC
GTEX-13NZA	HC
GTEX-13NZB	HC
GTEX-13O1R	HC
GTEX-13O21	HC
GTEX-13O3O	HC
GTEX-13O3P	HC
GTEX-13O3Q	HC
GTEX-13O61	HC
GTEX-13OVG	HC
GTEX-13OVH	HC
GTEX-13OVI	HC
GTEX-13OVJ	HC
GTEX-13OVK	HC
GTEX-13OVL	HC
GTEX-13OW5	HC
GTEX-13OW6	HC
GTEX-13OW7	HC
GTEX-13OW8	HC
GTEX-13PL6	HC
GTEX-13PL7	HC
GTEX-13PLJ	HC
GTEX-13PVQ	HC
GTEX-13PVR	HC
GTEX-13QBU	HC
GTEX-13QIC	HC
GTEX-13QJ3	HC
GTEX-13QJC	HC
GTEX-13RTJ	HC
GTEX-13RTK	HC
GTEX-13S7M	HC
GTEX-13S86	HC
GTEX-13SLW	HC
GTEX-13SLX	HC
GTEX-13U4I	HC
GTEX-13VXT	HC
GTEX-13VXU	HC
GTEX-13W3W	HC
GTEX-13W46	HC
GTEX-13X6H	HC
GTEX-13X6I	HC
GTEX-13X6J	HC
GTEX-13X6K	HC
GTEX-145MF	HC
GTEX-145MG	HC
GTEX-145MH	HC
GTEX-145MI	HC
GTEX-145MN	HC
GTEX-145MO	HC
GTEX-146FH	HC
GTEX-146FQ	HC
GTEX-146FR	HC
GTEX-14753	HC
GTEX-1477Z	HC
GTEX-147F3	HC
GTEX-147F4	HC
GTEX-147GR	HC
GTEX-147JS	HC
GTEX-148VI	HC
GTEX-148VJ	HC
GTEX-1497J	HC
GTEX-14A5H	HC
GTEX-14A5I	HC
GTEX-14A6H	HC
GTEX-14ABY	HC
GTEX-14AS3	HC
GTEX-14ASI	HC
GTEX-14B4R	HC
GTEX-14BIL	HC
GTEX-14BIM	HC
GTEX-14BIN	HC
GTEX-14BMU	HC
GTEX-14BMV	HC
GTEX-14C38	HC
GTEX-14C39	HC
GTEX-14C5O	HC
GTEX-14DAQ	HC
GTEX-14DAR	HC
GTEX-14E1K	HC
GTEX-14E6C	HC
GTEX-14E6D	HC
GTEX-14E6E	HC
GTEX-14E7W	HC
GTEX-14H4A	HC
GTEX-14ICK	HC
GTEX-14ICL	HC
GTEX-14JG1	HC
GTEX-14JG6	HC
GTEX-14JIY	HC
GTEX-14LLW	HC
GTEX-14LZ3	HC
GTEX-14PHW	HC
GTEX-14PHX	HC
GTEX-14PHY	HC
GTEX-14PII	HC
GTEX-14PJ2	HC
GTEX-14PJ3	HC
GTEX-14PJ4	HC
GTEX-14PJ5	HC
GTEX-14PJ6	HC
GTEX-14PJM	HC
GTEX-14PJN	HC
GTEX-14PJO	HC
GTEX-14PJP	HC
GTEX-14PK6	HC
GTEX-14PKU	HC
GTEX-14PKV	HC
GTEX-14PN3	HC
GTEX-14PN4	HC
GTEX-14PQA	HC
GTEX-14XAO	HC
GTEX-15CHC	HC
GTEX-15CHQ	HC
GTEX-15CHR	HC
GTEX-15D1Q	HC
GTEX-15D79	HC
GTEX-15DCD	HC
GTEX-15DCE	HC
GTEX-15DDE	HC
GTEX-15DYW	HC
GTEX-15DZA	HC
GTEX-15EO6	HC
GTEX-15EOM	HC
GTEX-15ER7	HC
GTEX-15ETS	HC
GTEX-15EU6	HC
GTEX-15G19	HC
GTEX-15G1A	HC
GTEX-15RIE	HC
GTEX-15RIF	HC
GTEX-15RIG	HC
GTEX-15RJ7	HC
GTEX-15RJE	HC
GTEX-15SB6	HC
GTEX-15SDE	HC
GTEX-15SHU	HC
GTEX-15SHV	HC
GTEX-15SHW	HC
GTEX-15SKB	HC
GTEX-15SZO	HC
GTEX-15UF6	HC
GTEX-15UF7	HC
GTEX-15UKP	HC
GTEX-169BO	HC
GTEX-16A39	HC
GTEX-16AAH	HC
GTEX-16BQI	HC
GTEX-16GPK	HC
GTEX-16MT8	HC
GTEX-16MT9	HC
GTEX-16MTA	HC
GTEX-16NGA	HC
GTEX-16NPV	HC
GTEX-16NPX	HC
GTEX-16XZY	HC
GTEX-16XZZ	HC
GTEX-16YQH	HC
GTEX-16Z82	HC
GTEX-178AV	HC
GTEX-17EUY	HC
GTEX-17EVP	HC
GTEX-17EVQ	HC
GTEX-17F96	HC
GTEX-17F97	HC
GTEX-17F98	HC
GTEX-17F9E	HC
GTEX-17F9Y	HC
GTEX-17GQL	HC
GTEX-17HGU	HC
GTEX-17HHE	HC
GTEX-17HHY	HC
GTEX-17HII	HC
GTEX-17JCI	HC
GTEX-17KNJ	HC
GTEX-17MF6	HC
GTEX-17MFQ	HC
GTEX-183FY	HC
GTEX-183WM	HC
GTEX-18A7A	HC
GTEX-1A32A	HC
GTEX-1A3MV	HC
GTEX-1A3MW	HC
GTEX-1A3MX	HC
GTEX-1A8FM	HC
GTEX-1A8G6	HC
GTEX-1A8G7	HC
GTEX-1AMEY	HC
GTEX-1AMFI	HC
GTEX-1AX8Z	HC
GTEX-1AX9I	HC
GTEX-1AX9J	HC
GTEX-1AX9K	HC
GTEX-1AYCT	HC
GTEX-1AYD5	HC
GTEX-1B8KE	HC
GTEX-1B8KZ	HC
GTEX-1B8L1	HC
GTEX-1B8SF	HC
GTEX-1B8SG	HC
GTEX-1B932	HC
GTEX-1B933	HC
GTEX-1B97I	HC
GTEX-1B97J	HC
GTEX-1B996	HC
GTEX-1BAJH	HC
GTEX-1C2JI	HC
GTEX-1C475	HC
GTEX-1C4CL	HC
GTEX-1C64N	HC
GTEX-1C6VR	HC
GTEX-1C6WA	HC
GTEX-1CAMQ	HC
GTEX-1CAMR	HC
GTEX-1CAMS	HC
GTEX-1CB4H	HC
GTEX-1CB4J	HC
GTEX-1E1VI	HC
GTEX-1EH9U	HC
GTEX-1EU9M	HC
GTEX-1EWIQ	HC
GTEX-1EX96	HC
GTEX-1F48J	HC
GTEX-1F52S	HC
GTEX-1F5PK	HC
GTEX-1F5PL	HC
GTEX-1F6I4	HC
GTEX-1F6IF	HC
GTEX-1F6RS	HC
GTEX-1F75A	HC
GTEX-1F75B	HC
GTEX-1F75W	HC
GTEX-1F7RK	HC
GTEX-1F88F	HC
GTEX-1FIGZ	HC
GTEX-1GF9U	HC
GTEX-1GF9V	HC
GTEX-1GF9W	HC
GTEX-1GF9X	HC
GTEX-1GL5R	HC
GTEX-1GMR2	HC
GTEX-1GMR3	HC
GTEX-1GMR8	HC
GTEX-1GMRU	HC
GTEX-1GN1U	HC
GTEX-1GN1V	HC
GTEX-1GN1W	HC
GTEX-1GN2E	HC
GTEX-1GN73	HC
GTEX-1GTWX	HC
GTEX-1GZ2Q	HC
GTEX-1GZ4H	HC
GTEX-1GZHY	HC
GTEX-N7MS	HC
GTEX-N7MT	HC
GTEX-NFK9	HC
GTEX-NL3G	HC
GTEX-NL3H	HC
GTEX-NL4W	HC
GTEX-NPJ7	HC
GTEX-NPJ8	HC
GTEX-O5YT	HC
GTEX-O5YV	HC
GTEX-O5YW	HC
GTEX-OHPK	HC
GTEX-OHPM	HC
GTEX-OHPN	HC
GTEX-OIZF	HC
GTEX-OIZG	HC
GTEX-OIZH	HC
GTEX-OIZI	HC
GTEX-OOBK	HC
GTEX-OXRK	HC
GTEX-OXRL	HC
GTEX-OXRN	HC
GTEX-OXRO	HC
GTEX-OXRP	HC
GTEX-P44H	HC
GTEX-P4PP	HC
GTEX-P4PQ	HC
GTEX-P4QS	HC
GTEX-P4QT	HC
GTEX-P78B	HC
GTEX-PLZ4	HC
GTEX-PLZ5	HC
GTEX-PLZ6	HC
GTEX-POMQ	HC
GTEX-POYW	HC
GTEX-PSDG	HC
GTEX-PVOW	HC
GTEX-PW2O	HC
GTEX-PWCY	HC
GTEX-PWN1	HC
GTEX-PWO3	HC
GTEX-PX3G	HC
GTEX-Q2AG	HC
GTEX-Q2AH	HC
GTEX-Q2AI	HC
GTEX-Q734	HC
GTEX-QCQG	HC
GTEX-QDT8	HC
GTEX-QDVJ	HC
GTEX-QDVN	HC
GTEX-QEG4	HC
GTEX-QEG5	HC
GTEX-QESD	HC
GTEX-QLQ7	HC
GTEX-QLQW	HC
GTEX-QMR6	HC
GTEX-QMRM	HC
GTEX-QV31	HC
GTEX-QV44	HC
GTEX-QVJO	HC
GTEX-QVUS	HC
GTEX-QXCU	HC
GTEX-R3RS	HC
GTEX-R53T	HC
GTEX-R55C	HC
GTEX-R55D	HC
GTEX-R55E	HC
GTEX-R55G	HC
GTEX-REY6	HC
GTEX-RM2N	HC
GTEX-RN64	HC
GTEX-RNOR	HC
GTEX-RTLS	HC
GTEX-RU1J	HC
GTEX-RU72	HC
GTEX-RUSQ	HC
GTEX-RVPV	HC
GTEX-RWS6	HC
GTEX-RWSA	HC
GTEX-S32W	HC
GTEX-S33H	HC
GTEX-S341	HC
GTEX-S3XE	HC
GTEX-S4P3	HC
GTEX-S4Q7	HC
GTEX-S4UY	HC
GTEX-S4Z8	HC
GTEX-S7PM	HC
GTEX-S7SE	HC
GTEX-S7SF	HC
GTEX-S95S	HC
GTEX-SE5C	HC
GTEX-SIU8	HC
GTEX-SJXC	HC
GTEX-SN8G	HC
GTEX-SNOS	HC
GTEX-SSA3	HC
GTEX-T2IS	HC
GTEX-T2YK	HC
GTEX-T5JC	HC
GTEX-T5JW	HC
GTEX-T6MN	HC
GTEX-T6MO	HC
GTEX-T8EM	HC
GTEX-TKQ1	HC
GTEX-TKQ2	HC
GTEX-TML8	HC
GTEX-TMMY	HC
GTEX-TMZS	HC
GTEX-TSE9	HC
GTEX-U3ZG	HC
GTEX-U3ZH	HC
GTEX-U3ZM	HC
GTEX-U3ZN	HC
GTEX-U412	HC
GTEX-U4B1	HC
GTEX-U8T8	HC
GTEX-U8XE	HC
GTEX-UJHI	HC
GTEX-UJMC	HC
GTEX-UPJH	HC
GTEX-UPK5	HC
GTEX-UTHO	HC
GTEX-V1D1	HC
GTEX-V955	HC
GTEX-VJWN	HC
GTEX-VJYA	HC
GTEX-VUSH	HC
GTEX-W5WG	HC
GTEX-W5X1	HC
GTEX-WCDI	HC
GTEX-WEY5	HC
GTEX-WFG7	HC
GTEX-WFG8	HC
GTEX-WFJO	HC
GTEX-WFON	HC
GTEX-WH7G	HC
GTEX-WHPG	HC
GTEX-WHSB	HC
GTEX-WHSE	HC
GTEX-WHWD	HC
GTEX-WI4N	HC
GTEX-WK11	HC
GTEX-WL46	HC
GTEX-WOFL	HC
GTEX-WOFM	HC
GTEX-WQUQ	HC
GTEX-WRHK	HC
GTEX-WVLH	HC
GTEX-WWYW	HC
GTEX-WXYG	HC
GTEX-WY7C	HC
GTEX-WYBS	HC
GTEX-WYJK	HC
GTEX-WYVS	HC
GTEX-WZTO	HC
GTEX-X15G	HC
GTEX-X261	HC
GTEX-X3Y1	HC
GTEX-X4EO	HC
GTEX-X4EP	HC
GTEX-X4LF	HC
GTEX-X4XX	HC
GTEX-X4XY	HC
GTEX-X585	HC
GTEX-X5EB	HC
GTEX-X62O	HC
GTEX-X8HC	HC
GTEX-XAJ8	HC
GTEX-XBEC	HC
GTEX-XBED	HC
GTEX-XBEW	HC
GTEX-XGQ4	HC
GTEX-XMD1	HC
GTEX-XMD2	HC
GTEX-XMD3	HC
GTEX-XMK1	HC
GTEX-XOT4	HC
GTEX-XPT6	HC
GTEX-XPVG	HC
GTEX-XQ3S	HC
GTEX-XQ8I	HC
GTEX-XUW1	HC
GTEX-XUZC	HC
GTEX-XV7Q	HC
GTEX-XXEK	HC
GTEX-XYKS	HC
GTEX-Y111	HC
GTEX-Y114	HC
GTEX-Y3I4	HC
GTEX-Y3IK	HC
GTEX-Y5LM	HC
GTEX-Y5V5	HC
GTEX-Y5V6	HC
GTEX-Y8DK	HC
GTEX-Y8E4	HC
GTEX-Y8LW	HC
GTEX-Y9LG	HC
GTEX-YEC3	HC
GTEX-YEC4	HC
GTEX-YECK	HC
GTEX-YF7O	HC
GTEX-YFC4	HC
GTEX-YFCO	HC
GTEX-YJ89	HC
GTEX-YJ8A	HC
GTEX-Z93S	HC
GTEX-Z9EW	HC
GTEX-ZA64	HC
GTEX-ZAB4	HC
GTEX-ZAB5	HC
GTEX-ZAJG	HC
GTEX-ZC5H	HC
GTEX-ZDTS	HC
GTEX-ZDTT	HC
GTEX-ZDXO	HC
GTEX-ZDYS	HC
GTEX-ZE7O	HC
GTEX-ZEX8	HC
GTEX-ZF28	HC
GTEX-ZF29	HC
GTEX-ZF2S	HC
GTEX-ZF3C	HC
GTEX-ZG7Y	HC
GTEX-ZGAY	HC
GTEX-ZLFU	HC
GTEX-ZLV1	HC
GTEX-ZLWG	HC
GTEX-ZP4G	HC
GTEX-ZPCL	HC
GTEX-ZPIC	HC
GTEX-ZPU1	HC
GTEX-ZQG8	HC
GTEX-ZQUD	HC
GTEX-ZT9W	HC
GTEX-ZT9X	HC
GTEX-ZTPG	HC
GTEX-ZTSS	HC
GTEX-ZTTD	HC
GTEX-ZTX8	HC
GTEX-ZUA1	HC
GTEX-ZV68	HC
GTEX-ZV6S	HC
GTEX-ZV7C	HC
GTEX-ZVE1	HC
GTEX-ZVE2	HC
GTEX-ZVP2	HC
GTEX-ZVT2	HC
GTEX-ZVT3	HC
GTEX-ZVT4	HC
GTEX-ZVTK	HC
GTEX-ZVZP	HC
GTEX-ZVZQ	HC
GTEX-ZWKS	HC
GTEX-ZXES	HC
GTEX-ZXG5	HC
GTEX-ZY6K	HC
GTEX-ZYFC	HC
GTEX-ZYFD	HC
GTEX-ZYFG	HC
GTEX-ZYT6	HC
GTEX-ZYVF	HC
GTEX-ZYW4	HC
GTEX-ZYY3	HC
GTEX-ZZ64	HC
GTEX-ZZPT	HC
GTEX-ZZPU	HC
