# Supplementary material for: Identifying Crohn’s disease signal from variome analysis
Source: Genome Med. 2019 Sep 30;11:59. doi: 10.1186/s13073-019-0670-6 (PMC6767648; doi:10.1186/s13073-019-0670-6)
Supplement: Supplementary file 3 — Ethnicity analysis of all individuals in the study. (XLSX 319 kb) [file 13073_2019_670_MOESM3_ESM.xlsx]

## Sheet: CD-train
Sample.ID	distance.to.centroid.EUR	distance.to.centroid.EAS	distance.to.centroid.AMR	distance.to.centroid.SAS	distance.to.centroid.AFR	Population
S001	0.0138544	0.0512492	0.0536032	0.0534267	0.0466933	EUR
S002	0.0111469	0.0527267	0.0514609	0.053505	0.0460073	EUR
S003	0.0139374	0.0511327	0.0509111	0.0513061	0.0454064	EUR
S004	0.0154527	0.0525644	0.0495531	0.0541513	0.0450138	EUR
S005	0.015309	0.0508468	0.0528935	0.0552867	0.0460499	EUR
S006	0.00875594	0.052878	0.0509072	0.0521379	0.0466384	EUR
S007	0.0102425	0.051426	0.0538849	0.0526098	0.0467188	EUR
S008	0.0148491	0.0500802	0.0517818	0.054387	0.0458122	EUR
S009	0.0130504	0.0519428	0.0484716	0.0516803	0.0461223	EUR
S010	0.0179974	0.0511389	0.0518705	0.0512117	0.0447118	EUR
S011	0.0100878	0.0526461	0.0509022	0.0548813	0.0467624	EUR
S012	0.0141667	0.0514549	0.0519071	0.0524689	0.0454671	EUR
S013	0.0112779	0.0522826	0.0507337	0.0492453	0.045474	EUR
S014	0.0132361	0.0517244	0.0533376	0.0533253	0.0464092	EUR
S015	0.0154901	0.0528385	0.0490503	0.0495501	0.045249	EUR
S016	0.0224992	0.0506818	0.0528506	0.0535713	0.0453722	EUR
S017	0.0186396	0.051792	0.0529346	0.0555186	0.0457912	EUR
S018	0.0139439	0.0519847	0.0515937	0.053702	0.0459477	EUR
S019	0.0100241	0.0517632	0.0505111	0.0544141	0.0467753	EUR
S020	0.0123379	0.0527754	0.0498959	0.0533224	0.0462212	EUR
S021	0.014619	0.0531919	0.0503579	0.0525012	0.0461835	EUR
S022	0.00468187	0.054231	0.0521851	0.0544695	0.0490582	EUR
S023	0.00855922	0.0532258	0.0509015	0.0539381	0.0467794	EUR
S024	0.00783627	0.0524332	0.0504833	0.0558783	0.0474232	EUR
S025	0.00837351	0.0525532	0.0513491	0.05213	0.0463725	EUR
S026	0.00987754	0.0521049	0.0487572	0.0530101	0.0465075	EUR
S027	0.0136477	0.0503583	0.0522333	0.0551357	0.0460422	EUR
S028	0.0161195	0.050885	0.0522738	0.0551661	0.0458921	EUR
S029	0.0121581	0.052655	0.0541622	0.0544445	0.04719	EUR
S030	0.0156031	0.0514286	0.0531849	0.0537692	0.0454937	EUR
S031	0.0152204	0.0520165	0.0488687	0.0545296	0.0456037	EUR
S032	0.0103686	0.052905	0.0530798	0.0522727	0.0469781	EUR
S033	0.0148687	0.0514611	0.0533918	0.0555357	0.0462779	EUR
S034	0.01274	0.0514468	0.052628	0.0540559	0.0462993	EUR
S035	0.010989	0.0517056	0.0516776	0.052765	0.0458345	EUR
S036	0.0144903	0.0527712	0.0508408	0.0556814	0.0464518	EUR
S037	0.00957189	0.0521184	0.0531273	0.0560552	0.0468643	EUR
S038	0.0145564	0.0516894	0.0509145	0.0525056	0.0452456	EUR
S039	0.0204087	0.0525368	0.0518564	0.0501427	0.0454203	EUR
S040	0.00659606	0.0541376	0.0505818	0.0524212	0.0474768	EUR
S041	0.0103047	0.0523081	0.0507075	0.0558036	0.0467441	EUR
S042	0.00809169	0.0528747	0.0499239	0.0562743	0.0476964	EUR
S043	0.0150827	0.0505591	0.0537472	0.0567153	0.0463727	EUR
S044	0.00993034	0.0512355	0.0507379	0.0542405	0.0469097	EUR
S045	0.0411333	0.0773256	0.0767325	0.0844535	0.0766929	EUR
S046	0.0160097	0.0530545	0.0495449	0.0552765	0.0459399	EUR
S047	0.0117218	0.052363	0.0505819	0.0530346	0.0457024	EUR
S048	0.00691188	0.0528521	0.0531896	0.0529555	0.04778	EUR
S049	0.0067419	0.0529381	0.0528407	0.0546412	0.0478358	EUR
S050	0.00671492	0.0530923	0.0518382	0.0545127	0.0478491	EUR
S051	0.00706453	0.053437	0.051189	0.0536618	0.0473068	EUR
S052	0.00963608	0.0538519	0.051005	0.0532786	0.0471107	EUR
S053	0.00808206	0.0525866	0.0500267	0.05325	0.0465104	EUR
S054	0.0150181	0.0517692	0.0521015	0.0538114	0.0459876	EUR
S055	0.0138091	0.0520959	0.0506116	0.0527388	0.0459433	EUR
S056	0.00930306	0.0516382	0.0523664	0.054577	0.0471415	EUR
S057	0.0146156	0.052482	0.051286	0.0517489	0.04514	EUR
S058	0.0126467	0.0521065	0.0490398	0.0543537	0.045713	EUR
S059	0.0148576	0.0517353	0.0513065	0.0549985	0.0462513	EUR
S060	0.0102455	0.0530983	0.0488839	0.0544722	0.0460638	EUR
S061	0.0177957	0.0517221	0.0502753	0.0519204	0.0453723	EUR
S062	0.0187688	0.0517465	0.0510432	0.0524841	0.0443402	EUR
S063	0.0104179	0.0528667	0.0500164	0.0516	0.0463126	EUR
S064	0.00816568	0.0530585	0.0491607	0.0532166	0.046611	EUR
S065	0.0102428	0.0522283	0.0510321	0.0556894	0.0469845	EUR
S066	0.00754851	0.0524034	0.0511478	0.0524832	0.0472103	EUR
S067	0.0153356	0.051602	0.0515792	0.0531705	0.0452248	EUR
S068	0.0127484	0.05197	0.0524065	0.0541996	0.0458356	EUR
S069	0.0126637	0.051023	0.0524404	0.0536912	0.046529	EUR
S070	0.00883097	0.052498	0.0526509	0.0547235	0.0472904	EUR
S071	0.0118794	0.0508627	0.0509177	0.0521494	0.046048	EUR
S072	0.00979866	0.0518543	0.0514595	0.0520902	0.0467507	EUR
S073	0.0114668	0.050975	0.0494016	0.051563	0.0458732	EUR
S074	0.0135033	0.0527079	0.0526773	0.0538898	0.0458734	EUR
S075	0.01128	0.051772	0.0492965	0.0519942	0.0447197	EUR
S076	0.00742919	0.0534873	0.048647	0.0550702	0.0480282	EUR
S077	0.0110461	0.0536215	0.048263	0.0523338	0.0457035	EUR
S078	0.0126514	0.0516991	0.0503728	0.0528279	0.046046	EUR
S079	0.00973575	0.0517844	0.0511213	0.0568273	0.0472372	EUR
S080	0.0101398	0.0521465	0.0515083	0.0552567	0.0469626	EUR
S081	0.0165303	0.0517891	0.0531595	0.0533074	0.0451867	EUR
S082	0.0145814	0.0533292	0.0490913	0.05107	0.0457558	EUR
S083	0.012385	0.0522048	0.0509795	0.0538721	0.0461058	EUR
S084	0.0118201	0.0521827	0.0508204	0.0533014	0.047058	EUR
S085	0.00749354	0.0530724	0.0502123	0.0545923	0.0479777	EUR
S086	0.0103212	0.052404	0.0505129	0.0528262	0.0467945	EUR
S087	0.0119825	0.0517196	0.0512979	0.0537799	0.0461384	EUR
S088	0.0121152	0.0517709	0.0515406	0.0513525	0.0453899	EUR
S089	0.0102785	0.0523483	0.0496675	0.0524859	0.0461135	EUR
S090	0.011128	0.0525041	0.0502957	0.0541224	0.046822	EUR
S091	0.0131541	0.0524644	0.0510378	0.0555854	0.0466092	EUR
S092	0.00973045	0.052542	0.0499193	0.0537259	0.046702	EUR
S093	0.0129101	0.0518348	0.0499539	0.0542733	0.0454598	EUR
S094	0.0185947	0.0516745	0.0519867	0.05284	0.0454693	EUR
S095	0.0195317	0.0509695	0.0513523	0.052824	0.0452089	EUR
S096	0.0124263	0.0523767	0.052044	0.0550597	0.0463775	EUR
S097	0.0109362	0.0517964	0.0521972	0.051155	0.0463986	EUR
S098	0.00929874	0.0527322	0.0531256	0.0538519	0.0474031	EUR
S099	0.00937561	0.0526431	0.0482949	0.052105	0.0463562	EUR
S100	0.007599	0.0530209	0.0505122	0.0552231	0.048223	EUR
S101	0.0111768	0.0523465	0.0501982	0.0529014	0.046597	EUR
S102	0.00946827	0.0531632	0.0515356	0.0516452	0.0467794	EUR
S103	0.0131134	0.0517659	0.0528819	0.0550783	0.0461063	EUR
S104	0.0146386	0.0524353	0.0515507	0.0521155	0.045898	EUR
S105	0.0171382	0.0506936	0.050913	0.0535992	0.0448649	EUR
S106	0.00990727	0.0517696	0.0512809	0.05608	0.047084	EUR
S107	0.0155499	0.0522272	0.0511924	0.0543922	0.0462291	EUR
S108	0.010921	0.0524851	0.0492968	0.0529737	0.0463345	EUR
S109	0.0102337	0.0515229	0.0522119	0.054792	0.0467978	EUR
S110	0.0147828	0.052549	0.0494685	0.0528539	0.0456445	EUR
S111	0.0124209	0.0524361	0.0483252	0.0550189	0.0465944	EUR

## Sheet: CD-test
Sample.ID	distance.to.centroid.EUR	distance.to.centroid.EAS	distance.to.centroid.AMR	distance.to.centroid.SAS	distance.to.centroid.AFR	Population
CAGI2012_CD_01	0.009034	0.054519	0.055005	0.0592109	0.0505037	EUR
CAGI2012_CD_02	0.0170646	0.0621702	0.0608318	0.064567	0.0582954	EUR
CAGI2012_CD_03	0.00720585	0.0536027	0.0520831	0.0578898	0.0495959	EUR
CAGI2012_CD_04	0.0111811	0.0577233	0.0567797	0.0623451	0.0538009	EUR
CAGI2012_CD_05	0.00543535	0.0554168	0.0538838	0.0562602	0.0504542	EUR
CAGI2012_CD_06	0.0120949	0.0597506	0.0568675	0.0623042	0.0552326	EUR
CAGI2012_CD_07	0.00667202	0.0566391	0.0531426	0.0590686	0.0505915	EUR
CAGI2012_CD_08	0.0154218	0.051647	0.0531176	0.0566405	0.047303	EUR
CAGI2012_CD_09	0.0108137	0.0580156	0.0579805	0.0608403	0.0538085	EUR
CAGI2012_CD_10	0.0119472	0.0575349	0.0579051	0.0623321	0.053703	EUR
CAGI2012_CD_11	0.0156342	0.0596659	0.0608976	0.0640782	0.0568966	EUR
CAGI2012_CD_12	0.00764646	0.057057	0.053733	0.0600652	0.0517051	EUR
CAGI2012_CD_13	0.0142569	0.0594153	0.058092	0.0645873	0.0561554	EUR
CAGI2012_CD_14	0.0220181	0.0649738	0.0627511	0.0692088	0.0620808	EUR
CAGI2012_CD_15	0.0102293	0.0539659	0.0513155	0.0584712	0.049036	EUR
CAGI2012_CD_16	0.0145072	0.052491	0.0534483	0.0551592	0.046971	EUR
CAGI2012_CD_17	0.00728104	0.0546574	0.0536727	0.0579594	0.0501841	EUR
CAGI2012_CD_18	0.0142301	0.0593842	0.0589826	0.0630984	0.0564092	EUR
CAGI2012_CD_19	0.00643374	0.0550847	0.0519725	0.0574021	0.0494575	EUR
CAGI2012_CD_20	0.0209269	0.0630355	0.0629985	0.0670153	0.061002	EUR
CAGI2012_CD_21	0.0111465	0.0564015	0.0548922	0.0634647	0.0526199	EUR
CAGI2012_CD_22	0.00873364	0.0548908	0.0538138	0.0562636	0.049017	EUR
CAGI2012_CD_23	0.00974221	0.0538036	0.0545273	0.0584708	0.0492265	EUR
CAGI2012_CD_24	0.0267493	0.0657848	0.0679702	0.0732575	0.06436	EUR
CAGI2012_CD_25	0.00858735	0.057866	0.0545767	0.060684	0.0524184	EUR
CAGI2012_CD_26	0.0177204	0.0615766	0.0623971	0.0652544	0.0584801	EUR
CAGI2012_CD_27	0.00968691	0.0539213	0.0528565	0.0595576	0.049323	EUR
CAGI2012_CD_28	0.00670588	0.0560485	0.0545206	0.0574534	0.0496086	EUR
CAGI2012_CD_29	0.0159565	0.0610795	0.0595513	0.0636345	0.0575347	EUR
CAGI2012_CD_30	0.015195	0.061426	0.0602564	0.057949	0.0567621	EUR
CAGI2012_CD_31	0.00672751	0.0536672	0.04962	0.0557008	0.0480631	EUR
CAGI2012_CD_32	0.00679372	0.0543323	0.0481771	0.0567266	0.0489084	EUR
CAGI2012_CD_33	0.0108042	0.0539311	0.0566729	0.0586465	0.0496933	EUR
CAGI2012_CD_34	0.0090628	0.0532122	0.0554069	0.05848	0.0501142	EUR
CAGI2012_CD_35	0.0215851	0.063745	0.0638191	0.0683199	0.0614482	EUR
CAGI2012_CD_36	0.00994182	0.0577714	0.0571994	0.060342	0.0531356	EUR
CAGI2012_CD_37	0.0189011	0.0638763	0.0608399	0.0662583	0.0598841	EUR
CAGI2012_CD_38	0.00588204	0.05665	0.0533711	0.0578886	0.0505135	EUR
CAGI2012_CD_39	0.00767704	0.0566675	0.0564419	0.0573081	0.0521303	EUR
CAGI2012_CD_40	0.017168	0.0607659	0.061238	0.0648676	0.0580483	EUR
CAGI2012_CD_41	0.0113997	0.0577395	0.0582066	0.0617183	0.053659	EUR
CAGI2012_CD_42	0.0095757	0.0533105	0.0540903	0.0551786	0.0479229	EUR
CAGI2012_CD_43	0.0208504	0.0643058	0.0632225	0.0676422	0.0609649	EUR
CAGI2012_CD_44	0.016058	0.0611745	0.0602785	0.0634655	0.0576385	EUR
CAGI2012_CD_45	0.00981499	0.0580619	0.0563938	0.0609571	0.0535549	EUR
CAGI2012_CD_46	0.0087046	0.0583783	0.0548216	0.0603927	0.0524968	EUR
CAGI2012_CD_47	0.0374843	0.0744274	0.0740212	0.0812264	0.0736199	EUR
CAGI2012_CD_48	0.019863	0.0623001	0.0623597	0.0669178	0.0599894	EUR
CAGI2012_CD_49	0.0121668	0.0516989	0.0517201	0.0541395	0.0469948	EUR
CAGI2012_CD_50	0.0054262	0.0546646	0.0511855	0.0557572	0.0486872	EUR
CAGI2012_CD_51	0.0148824	0.0596587	0.059909	0.0638656	0.0568357	EUR
CAGI2012_CD_52	0.0195183	0.0631447	0.0625381	0.0677151	0.0594165	EUR
CAGI2012_CD_53	0.0070468	0.056694	0.0557228	0.0570372	0.0505645	EUR
CAGI2012_CD_54	0.00908341	0.0538996	0.0534681	0.0565124	0.049125	EUR
CAGI2012_CD_55	0.011996	0.0519135	0.0534466	0.0566159	0.0477684	EUR
CAGI2012CD_56	0.0129257	0.0590638	0.0590104	0.0627747	0.0553188	EUR
CAGI2012_CD_57	0.0086123	0.0568495	0.0562762	0.0594704	0.0517911	EUR
CAGI2012_CD_58	0.0187666	0.0628656	0.0612129	0.0669217	0.05913	EUR
CAGI2012_CD_59	0.00523296	0.0549937	0.0525596	0.0560359	0.049953	EUR
CAGI2012_CD_60	0.00703736	0.0541866	0.0516663	0.0570057	0.0490357	EUR
CAGI2012_CD_61	0.0199633	0.0641298	0.0630526	0.066094	0.0606383	EUR
CAGI_2012_CD_62	0.0121153	0.053903	0.0562781	0.0594609	0.0488242	EUR
CAGI2012_CD_63	0.0190171	0.0640995	0.0608729	0.0662862	0.0599179	EUR
CAGI2012_CD_64	0.0111155	0.0564029	0.0549549	0.0634105	0.0526149	EUR
CAGI2012_CD_65	0.022517	0.0654212	0.0633344	0.0677879	0.0621455	EUR
CAGI2012_CD_66	0.0169233	0.0630864	0.0580925	0.0565473	0.0574924	EUR

## Sheet: WTCCC
Sample.ID	distance.to.centroid.EUR	distance.to.centroid.EAS	distance.to.centroid.AMR	distance.to.centroid.SAS	distance.to.centroid.AFR	Population
EGAN00001008022	0.0231463	0.0515795	0.0516124	0.0523623	0.0452396	EUR
EGAN00001008023	0.0233014	0.0516789	0.0492078	0.0514386	0.0443046	EUR
EGAN00001008030	0.0158166	0.0525835	0.0508161	0.0492378	0.0445221	EUR
EGAN00001008031	0.0190224	0.0498887	0.0512591	0.0537716	0.0444449	EUR
EGAN00001008037	0.0230658	0.05065	0.0517919	0.0504517	0.0446171	EUR
EGAN00001008038	0.0193393	0.0507525	0.0519134	0.0521893	0.0446436	EUR
EGAN00001008039	0.0285124	0.0511018	0.0515645	0.0512893	0.044342	EUR
EGAN00001008043	0.0232085	0.0513442	0.051707	0.0512797	0.043888	EUR
EGAN00001008045	0.0191363	0.0505663	0.0512282	0.0544748	0.0440846	EUR
EGAN00001008046	0.0250484	0.0516238	0.0528103	0.0508955	0.043917	EUR
EGAN00001008047	0.0259751	0.0513609	0.0499822	0.053945	0.0454451	EUR
EGAN00001008058	0.0193497	0.0523408	0.0494246	0.0523398	0.0449422	EUR
EGAN00001008061	0.0199439	0.0516701	0.048598	0.0543708	0.04467	EUR
EGAN00001008062	0.0189079	0.0508804	0.0495493	0.0517331	0.0451617	EUR
EGAN00001008063	0.0226604	0.0512106	0.0531266	0.0546522	0.0451785	EUR
EGAN00001008064	0.0223878	0.0525011	0.0491966	0.0523047	0.0447204	EUR
EGAN00001008065	0.0202371	0.0510403	0.0516514	0.0516987	0.0443151	EUR
EGAN00001008067	0.0226923	0.0509269	0.050275	0.0536876	0.0447498	EUR
EGAN00001008070	0.0228205	0.0528365	0.0503866	0.0514452	0.0452492	EUR
EGAN00001008071	0.020278	0.0509644	0.0500716	0.0535289	0.044432	EUR
EGAN00001008073	0.020753	0.0514524	0.0511975	0.053384	0.0445739	EUR
EGAN00001008074	0.0268907	0.0509945	0.0518813	0.053155	0.0446408	EUR
EGAN00001008075	0.0248641	0.0506596	0.0520234	0.0528312	0.0440984	EUR
EGAN00001008076	0.021813	0.0492637	0.0522784	0.0475271	0.0444201	EUR
EGAN00001008077	0.0201368	0.0508949	0.0527383	0.0531373	0.0446147	EUR
EGAN00001008080	0.026929	0.0511196	0.0528146	0.0514736	0.0446495	EUR
EGAN00001008081	0.00884929	0.0531351	0.0466517	0.0451857	0.0456909	EUR
EGAN00001008083	0.0201104	0.0499221	0.0530126	0.0540824	0.0449524	EUR
EGAN00001008084	0.0232275	0.0513718	0.05092	0.0535516	0.0442949	EUR
EGAN00001008085	0.0224944	0.051768	0.0520794	0.052216	0.0449265	EUR
EGAN00001008087	0.0198095	0.0501407	0.0547727	0.0543578	0.0445412	EUR
EGAN00001008088	0.0257278	0.0509777	0.0532309	0.0520652	0.0440592	EUR
EGAN00001008089	0.0222871	0.0525912	0.0498077	0.0519871	0.0441932	EUR
EGAN00001008090	0.0253031	0.0520291	0.0507956	0.0506971	0.0452228	EUR
EGAN00001008091	0.0235095	0.05078	0.0526845	0.0540312	0.0448782	EUR
EGAN00001008093	0.0184899	0.0506904	0.0524541	0.0515474	0.044468	EUR
EGAN00001008094	0.026102	0.0523713	0.0513821	0.0512601	0.044921	EUR
EGAN00001008095	0.024909	0.0521161	0.0512447	0.0530518	0.0446727	EUR
EGAN00001008096	0.023728	0.0510075	0.0518346	0.0530082	0.0447686	EUR
EGAN00001008105	0.0238894	0.051029	0.0537634	0.0515617	0.0450534	EUR
EGAN00001008106	0.0258339	0.0521186	0.050782	0.0514938	0.0447775	EUR
EGAN00001008107	0.0249727	0.0520066	0.0519436	0.0515974	0.0450662	EUR
EGAN00001008108	0.0253292	0.0513002	0.0510867	0.0504133	0.0447866	EUR
EGAN00001008109	0.0284517	0.0514541	0.0530188	0.0541619	0.0447884	EUR
EGAN00001008110	0.0188705	0.0513582	0.0512119	0.0514437	0.0443083	EUR
EGAN00001008111	0.0201916	0.0512939	0.0498548	0.0503604	0.0447484	EUR
EGAN00001008112	0.0232994	0.0513826	0.0510366	0.0536574	0.0451258	EUR
EGAN00001008113	0.0254231	0.0511657	0.0523414	0.0519359	0.0454087	EUR
EGAN00001008114	0.0219437	0.0516575	0.0504352	0.0529967	0.0445444	EUR
EGAN00001008115	0.0232956	0.0510922	0.0518781	0.0533891	0.044446	EUR
EGAN00001008116	0.0205223	0.0510287	0.051259	0.0512576	0.0445841	EUR
EGAN00001008118	0.013724	0.0520873	0.049557	0.0474194	0.0443716	EUR
EGAN00001008119	0.0220505	0.0516963	0.0518463	0.052221	0.0445967	EUR
EGAN00001008120	0.0229482	0.0525619	0.0519874	0.0474394	0.0443537	EUR
EGAN00001008121	0.0207517	0.0513996	0.0493714	0.051387	0.0441963	EUR
EGAN00001008122	0.0239519	0.0519965	0.0508162	0.0514343	0.0441963	EUR
EGAN00001008123	0.0121489	0.0527143	0.0509825	0.0435417	0.0443524	EUR
EGAN00001008125	0.0252887	0.0521436	0.0517075	0.0513945	0.0444121	EUR
EGAN00001008126	0.0238704	0.0518878	0.0509566	0.0521465	0.0446306	EUR
EGAN00001008127	0.0187552	0.0506248	0.0508581	0.0545134	0.0453076	EUR
EGAN00001008128	0.0251972	0.0510336	0.0525246	0.0502642	0.0442704	EUR
EGAN00001008129	0.0293264	0.0508188	0.0542211	0.0545717	0.0455944	EUR
EGAN00001008130	0.0268847	0.052371	0.0524656	0.0531608	0.0449348	EUR
EGAN00001008131	0.0187909	0.0512014	0.0504151	0.0521727	0.0447922	EUR
EGAN00001008132	0.021783	0.0515144	0.0516178	0.0526487	0.0449291	EUR
EGAN00001008133	0.0167735	0.0515256	0.0493791	0.0533491	0.0452658	EUR
EGAN00001008134	0.0255023	0.052376	0.0513793	0.0523477	0.0445398	EUR
EGAN00001008135	0.0224829	0.0513578	0.052245	0.0507513	0.0446329	EUR
EGAN00001008136	0.0242707	0.0512528	0.050078	0.0532301	0.0448129	EUR
EGAN00001008137	0.0265098	0.0526028	0.0515755	0.051037	0.0446721	EUR
EGAN00001008138	0.00998757	0.0527597	0.051503	0.0461236	0.044744	EUR
EGAN00001008139	0.0271877	0.0509691	0.0518424	0.0517837	0.0445768	EUR
EGAN00001008140	0.014012	0.0505325	0.0494695	0.0459356	0.0439091	EUR
EGAN00001008141	0.0206342	0.0515407	0.0517089	0.0507818	0.0452862	EUR
EGAN00001008142	0.0177354	0.0517528	0.0499204	0.0519067	0.044592	EUR
EGAN00001008143	0.00930128	0.0526949	0.0500695	0.0453507	0.0450505	EUR
EGAN00001008144	0.0200642	0.051279	0.0503621	0.0533195	0.0445473	EUR
EGAN00001008145	0.0246249	0.0525824	0.0511813	0.0533015	0.0441299	EUR
EGAN00001008146	0.0241869	0.0507523	0.052087	0.0525749	0.0439616	EUR
EGAN00001008147	0.0249866	0.0504025	0.0502715	0.0504173	0.0453469	EUR
EGAN00001008148	0.0193388	0.0507721	0.050403	0.0524063	0.0447421	EUR
EGAN00001008152	0.0202324	0.0509148	0.0500968	0.0523081	0.0445591	EUR
EGAN00001008153	0.0284756	0.0517425	0.0516382	0.0527452	0.0458268	EUR
EGAN00001008154	0.0256522	0.0509722	0.0535254	0.0542936	0.0449631	EUR
EGAN00001008155	0.0157103	0.0518041	0.0508603	0.0480818	0.0439385	EUR
EGAN00001008156	0.0237003	0.0519728	0.0522514	0.0511016	0.045169	EUR
EGAN00001008158	0.0252004	0.0510695	0.0514545	0.0533063	0.0449117	EUR
EGAN00001008159	0.0264507	0.0512925	0.0492474	0.0533123	0.0441382	EUR
EGAN00001008160	0.0253161	0.0521905	0.0516542	0.0519758	0.0457565	EUR
EGAN00001008161	0.0233708	0.0515579	0.0508349	0.0508964	0.0448768	EUR
EGAN00001008162	0.0236288	0.0516376	0.0474432	0.0535627	0.0450297	EUR
EGAN00001008163	0.0194141	0.0498391	0.0517991	0.0520616	0.0448217	EUR
EGAN00001008166	0.0232648	0.0512012	0.0499472	0.0516725	0.0448542	EUR
EGAN00001008167	0.0246055	0.0518558	0.0510101	0.0515905	0.0441299	EUR
EGAN00001008168	0.0211094	0.0511484	0.0500919	0.0525408	0.0447518	EUR
EGAN00001008169	0.0250083	0.0508032	0.0516792	0.053751	0.0443046	EUR
EGAN00001008170	0.0279313	0.0521745	0.0517513	0.0532115	0.0445132	EUR
EGAN00001008171	0.0281737	0.0517226	0.0519707	0.0521565	0.0455681	EUR
EGAN00001008172	0.0259616	0.0515801	0.0521652	0.0526086	0.0449118	EUR
EGAN00001008173	0.0232294	0.0516907	0.0506343	0.0519237	0.0447846	EUR
EGAN00001008174	0.0273167	0.0508985	0.0505286	0.0542099	0.0449432	EUR
EGAN00001008175	0.0299404	0.0527002	0.0518347	0.0527369	0.0455354	EUR
EGAN00001008176	0.0226204	0.0519587	0.0483099	0.0524025	0.0444752	EUR
EGAN00001008177	0.0230911	0.0506685	0.051598	0.0524385	0.0454039	EUR
EGAN00001008178	0.0242953	0.0524745	0.0493398	0.0525981	0.0447927	EUR
EGAN00001008179	0.0289904	0.0517995	0.0530742	0.0532888	0.0453886	EUR
EGAN00001008180	0.0248006	0.0505491	0.0519186	0.0550923	0.0444995	EUR
EGAN00001008181	0.0232222	0.0515499	0.0517545	0.052942	0.0447089	EUR
EGAN00001008182	0.0300376	0.0514633	0.0544072	0.0535308	0.0447309	EUR
EGAN00001008183	0.0251115	0.0506949	0.0518024	0.0514853	0.044703	EUR
EGAN00001008184	0.0279156	0.0512824	0.0536026	0.0522292	0.0451055	EUR
EGAN00001008187	0.0243106	0.0511828	0.052445	0.0532142	0.0446722	EUR
EGAN00001008188	0.0238645	0.0502844	0.0498246	0.0557438	0.0445692	EUR
EGAN00001008189	0.022458	0.051909	0.0508167	0.0518272	0.0444089	EUR
EGAN00001008190	0.0207181	0.0513631	0.0524305	0.0522794	0.0445348	EUR
EGAN00001008191	0.0205098	0.0517541	0.0516262	0.0514167	0.0442537	EUR
EGAN00001008192	0.0254405	0.0506098	0.0539734	0.0500881	0.0449652	EUR
EGAN00001008193	0.0225471	0.0517542	0.0512975	0.050365	0.0445348	EUR
EGAN00001008194	0.0176482	0.0511633	0.0523311	0.046438	0.0433123	EUR
EGAN00001008195	0.0229822	0.0509098	0.0525706	0.0525795	0.0447815	EUR
EGAN00001008196	0.0134544	0.0528687	0.0477794	0.04355	0.0432945	EUR
EGAN00001008197	0.0222545	0.0503575	0.0505687	0.053468	0.0443319	EUR
EGAN00001008198	0.0224564	0.0502932	0.0513576	0.0530701	0.0443265	EUR
EGAN00001008199	0.0248678	0.0507576	0.0504112	0.0530408	0.044868	EUR
EGAN00001008200	0.0246941	0.0509376	0.0503349	0.0439533	0.0435407	EUR
EGAN00001008201	0.019118	0.0518162	0.0503467	0.0521648	0.0439868	EUR
EGAN00001008203	0.0179014	0.050331	0.0536751	0.0543482	0.0451373	EUR
EGAN00001008204	0.021609	0.0510589	0.051344	0.0499538	0.0449245	EUR
EGAN00001008206	0.00757475	0.0539368	0.0473765	0.0458585	0.0466578	EUR
EGAN00001008207	0.0230277	0.0509788	0.0503991	0.0551561	0.0457936	EUR
EGAN00001008208	0.0135771	0.0527748	0.0517959	0.0445702	0.0436393	EUR
EGAN00001008209	0.0209009	0.0516969	0.0514559	0.0510114	0.0446331	EUR
EGAN00001008210	0.0235161	0.0502522	0.0544364	0.0531033	0.0451734	EUR
EGAN00001008211	0.0268024	0.052056	0.051698	0.0517844	0.0453673	EUR
EGAN00001008212	0.0193753	0.0514791	0.0514044	0.0536525	0.0444112	EUR
EGAN00001008213	0.0220381	0.0508569	0.0515686	0.0523382	0.0448403	EUR
EGAN00001008214	0.0281436	0.0519241	0.0515334	0.0526852	0.0451494	EUR
EGAN00001008215	0.0313558	0.0527979	0.0526888	0.0509593	0.0456381	EUR
EGAN00001008216	0.0249437	0.0501949	0.0498488	0.0516847	0.0441633	EUR
EGAN00001008217	0.0250045	0.0512463	0.0512048	0.0525586	0.0443108	EUR
EGAN00001008218	0.0244395	0.0502073	0.0535912	0.0512742	0.0449098	EUR
EGAN00001008219	0.0267189	0.0525201	0.0506816	0.052267	0.0442934	EUR
EGAN00001008220	0.0309478	0.0529919	0.050835	0.0537731	0.0463902	EUR
EGAN00001008221	0.0306209	0.0520971	0.0523766	0.0540445	0.0452769	EUR
EGAN00001008222	0.0246608	0.0517098	0.049722	0.0520912	0.0445067	EUR
EGAN00001008223	0.0201307	0.0508374	0.0515922	0.0507674	0.0445468	EUR
EGAN00001008224	0.0272821	0.0521808	0.0525944	0.0515744	0.0452684	EUR
EGAN00001008225	0.0273952	0.0507323	0.0535791	0.0543088	0.0455986	EUR
EGAN00001008227	0.0214138	0.0517561	0.0522832	0.0529391	0.0446918	EUR
EGAN00001008228	0.0238364	0.0510264	0.0510498	0.0530937	0.0451655	EUR
EGAN00001008229	0.021427	0.0513329	0.0515334	0.0533244	0.0452708	EUR
EGAN00001008230	0.0245392	0.0515474	0.0514487	0.0508908	0.0442737	EUR
EGAN00001008231	0.021561	0.0510834	0.0499598	0.0510494	0.0444188	EUR
EGAN00001008232	0.010363	0.0542182	0.0500105	0.0459495	0.0447569	EUR
EGAN00001008233	0.0241857	0.0508548	0.0513692	0.053095	0.0448099	EUR
EGAN00001008234	0.0233951	0.0514427	0.0525662	0.0508867	0.044742	EUR
EGAN00001008236	0.0221725	0.0516355	0.0493802	0.0529585	0.0444151	EUR
EGAN00001008237	0.0237362	0.0513651	0.0501016	0.0520386	0.0443205	EUR
EGAN00001008238	0.0285928	0.0523704	0.0519508	0.0518733	0.0448177	EUR
EGAN00001008239	0.0249574	0.050587	0.0517743	0.0535012	0.0451797	EUR
EGAN00001008240	0.024971	0.0502107	0.0526746	0.0527105	0.0448749	EUR
EGAN00001008241	0.0374388	0.0595723	0.0561567	0.0174776	0.0530809	SAS
EGAN00001008242	0.0236812	0.0513625	0.0496122	0.0525287	0.0450023	EUR
EGAN00001008243	0.0221141	0.051282	0.0512755	0.0526658	0.0445074	EUR
EGAN00001008244	0.0271861	0.0517402	0.0519136	0.0526032	0.0442566	EUR
EGAN00001008245	0.0212962	0.0518025	0.0500544	0.0511712	0.0446969	EUR
EGAN00001008247	0.0269507	0.0519353	0.0508532	0.0533334	0.0448538	EUR
EGAN00001008248	0.0302415	0.0506074	0.0537045	0.0545814	0.0449694	EUR
EGAN00001008249	0.0264968	0.051842	0.0532054	0.0520854	0.0445204	EUR
EGAN00001008250	0.0254451	0.0517458	0.0505247	0.054522	0.0447461	EUR
EGAN00001008251	0.0270649	0.0522831	0.0521549	0.0538008	0.045316	EUR
EGAN00001008252	0.018103	0.0521079	0.0489069	0.0412128	0.0440997	EUR
EGAN00001008253	0.0225103	0.0508842	0.0513077	0.0513775	0.044742	EUR
EGAN00001008254	0.0190496	0.0512945	0.05141	0.0520541	0.0448611	EUR
EGAN00001008255	0.0245052	0.0523632	0.0502479	0.0515498	0.0446015	EUR
EGAN00001008256	0.0258889	0.0509701	0.0511434	0.0521021	0.0453845	EUR
EGAN00001008257	0.0147327	0.0507369	0.0503976	0.0482238	0.0442313	EUR
EGAN00001008259	0.0218703	0.0518724	0.0501541	0.0528674	0.0450573	EUR
EGAN00001008260	0.0267951	0.0511909	0.0519955	0.0529636	0.044616	EUR
EGAN00001008261	0.0205892	0.0504872	0.0511385	0.0532134	0.0448166	EUR
EGAN00001008262	0.021974	0.0506956	0.0514149	0.0528078	0.0452115	EUR
EGAN00001008263	0.0232178	0.051215	0.0517742	0.0518272	0.044457	EUR
EGAN00001008264	0.0252003	0.0523796	0.0508964	0.0508732	0.0455011	EUR
EGAN00001008265	0.0223299	0.0511376	0.0505853	0.0510005	0.0442005	EUR
EGAN00001008266	0.0250419	0.0511935	0.0541772	0.0507833	0.0450613	EUR
EGAN00001008267	0.0270506	0.0518172	0.0513077	0.0519632	0.044582	EUR
EGAN00001008268	0.0251611	0.0515927	0.0531689	0.051769	0.0443907	EUR
EGAN00001008269	0.0255605	0.0519109	0.0527633	0.050132	0.0446557	EUR
EGAN00001008270	0.0263861	0.0512759	0.0528761	0.0543157	0.0454332	EUR
EGAN00001008271	0.0239023	0.0504656	0.0498134	0.0515379	0.0453073	EUR
EGAN00001008272	0.0236776	0.0521459	0.0511425	0.0522722	0.0446334	EUR
EGAN00001008274	0.0241024	0.0509424	0.0525201	0.0536618	0.0445157	EUR
EGAN00001008275	0.0238262	0.0519457	0.0489343	0.0513455	0.0449812	EUR
EGAN00001008276	0.021762	0.0503754	0.0508745	0.0531349	0.0449683	EUR
EGAN00001008278	0.0248539	0.0523106	0.04983	0.053298	0.045232	EUR
EGAN00001008279	0.0242434	0.0516798	0.0521794	0.0533405	0.0440811	EUR
EGAN00001008281	0.027846	0.0519162	0.0508261	0.0521214	0.0442812	EUR
EGAN00001008284	0.027208	0.0518314	0.0516889	0.0529788	0.0456082	EUR
EGAN00001008285	0.0286477	0.0512693	0.0525983	0.0527334	0.0452218	EUR
EGAN00001008286	0.024181	0.0513887	0.0511228	0.052417	0.0451501	EUR
EGAN00001008287	0.0246366	0.0519095	0.0517707	0.0544354	0.044892	EUR
EGAN00001008288	0.0214467	0.0510702	0.0512781	0.0510141	0.0448991	EUR
EGAN00001008292	0.020913	0.0513213	0.0494624	0.053073	0.0445974	EUR
EGAN00001008294	0.0250657	0.0508904	0.0519363	0.0537803	0.0447007	EUR
EGAN00001008295	0.0301521	0.0525755	0.0526105	0.0523284	0.0449502	EUR
EGAN00001008296	0.022384	0.0517282	0.0501884	0.0517926	0.0445031	EUR
EGAN00001008300	0.0298061	0.0524697	0.0503401	0.0520699	0.0459463	EUR
EGAN00001008301	0.0234161	0.0505685	0.0515072	0.0526213	0.0448893	EUR
EGAN00001008302	0.0282505	0.0512491	0.0534861	0.0527654	0.04504	EUR
EGAN00001008303	0.0289495	0.0510024	0.0520071	0.0537119	0.0446862	EUR
EGAN00001008304	0.0235941	0.0519499	0.0484576	0.0541441	0.0450301	EUR
EGAN00001008305	0.0229379	0.0512603	0.0498799	0.049825	0.0443789	EUR
EGAN00001008307	0.0241576	0.0500103	0.0544415	0.0545902	0.04589	EUR
EGAN00001008308	0.0285694	0.0515359	0.0539034	0.0532518	0.0447158	EUR
EGAN00001008309	0.0219758	0.051769	0.0507361	0.0520653	0.0445664	EUR
EGAN00001008310	0.0213023	0.0506653	0.0465517	0.0505438	0.0441537	EUR
EGAN00001008311	0.0248631	0.0508092	0.0517928	0.0540522	0.0444459	EUR
EGAN00001008312	0.0290146	0.0523364	0.0511345	0.0509517	0.0448771	EUR
EGAN00001008314	0.0238967	0.0509943	0.0517676	0.0522581	0.0450153	EUR
EGAN00001008315	0.027597	0.0513945	0.0535617	0.0550656	0.0451348	EUR
EGAN00001008316	0.0226584	0.0507202	0.0507718	0.0521282	0.0449969	EUR
EGAN00001008317	0.0207386	0.0516863	0.0485972	0.0510385	0.0439519	EUR
EGAN00001008318	0.0226148	0.0508585	0.0514226	0.0516417	0.0449522	EUR
EGAN00001008319	0.0309199	0.0516809	0.0527431	0.0531026	0.0449784	EUR
EGAN00001008320	0.0157171	0.0505408	0.0522799	0.0522581	0.0451626	EUR
EGAN00001008321	0.0246429	0.0520564	0.0496455	0.0522487	0.0448237	EUR
EGAN00001008322	0.0247661	0.0505794	0.0528924	0.0520066	0.0450814	EUR
EGAN00001008323	0.0267143	0.051998	0.0517879	0.0514797	0.045441	EUR
EGAN00001008324	0.0190497	0.0517723	0.0530239	0.0509035	0.0446159	EUR
EGAN00001008325	0.0250417	0.0524647	0.0519368	0.0513643	0.0453036	EUR
EGAN00001008326	0.0245826	0.0515172	0.0498895	0.0532053	0.0440964	EUR
EGAN00001008327	0.0202958	0.0512609	0.0501135	0.0530172	0.0442366	EUR
EGAN00001008328	0.0234496	0.0515471	0.0514151	0.0548052	0.0445254	EUR
EGAN00001008329	0.0276966	0.051703	0.0532754	0.0529347	0.045834	EUR
EGAN00001008330	0.0324204	0.0547753	0.0528386	0.0325417	0.0462127	EUR
EGAN00001008331	0.0284808	0.051941	0.0518852	0.0527164	0.0448673	EUR
EGAN00001008332	0.0280131	0.0517641	0.051303	0.0535554	0.0453197	EUR
EGAN00001008333	0.0271691	0.0516105	0.051937	0.0522107	0.0445255	EUR
EGAN00001008334	0.0258215	0.051876	0.0510498	0.0533268	0.04438	EUR
EGAN00001008335	0.0226061	0.0516448	0.0492364	0.0535412	0.0436011	EUR
EGAN00001008336	0.0260431	0.0509269	0.0540608	0.0554707	0.044779	EUR
EGAN00001008337	0.0237889	0.0512517	0.0514891	0.0523705	0.0448429	EUR
EGAN00001008338	0.0262335	0.0519138	0.051252	0.0533743	0.0454527	EUR
EGAN00001008339	0.0218139	0.0508051	0.0493664	0.0525984	0.0445708	EUR
EGAN00001008340	0.024488	0.0531516	0.0487767	0.0454958	0.0443012	EUR
EGAN00001008341	0.024279	0.0502302	0.0512633	0.0542908	0.0446366	EUR
EGAN00001008342	0.0279285	0.051992	0.0505406	0.0528065	0.0445271	EUR
EGAN00001008343	0.0217317	0.0514061	0.0513668	0.0550396	0.0447614	EUR
EGAN00001008344	0.0252186	0.0519541	0.0527401	0.0525776	0.0451931	EUR
EGAN00001008345	0.0286132	0.0508705	0.0521967	0.053426	0.0451859	EUR
EGAN00001008346	0.0178461	0.0519012	0.0483839	0.0498957	0.0438848	EUR
EGAN00001008347	0.0216815	0.0513781	0.0517428	0.0498437	0.0443855	EUR
EGAN00001008348	0.0282116	0.0536089	0.0507316	0.0510366	0.0454317	EUR
EGAN00001008349	0.0231747	0.0506234	0.0506039	0.0529877	0.0446101	EUR
EGAN00001008350	0.0241167	0.0517763	0.0504253	0.0524769	0.044542	EUR
EGAN00001008351	0.0255771	0.0516367	0.0502469	0.0509289	0.0443937	EUR
EGAN00001008352	0.017896	0.0504955	0.0508546	0.0506816	0.0442877	EUR
EGAN00001008353	0.0285713	0.0523706	0.0533871	0.0536072	0.046066	EUR
EGAN00001008354	0.014879	0.052107	0.051963	0.0487788	0.0438422	EUR
EGAN00001008355	0.0224742	0.0516122	0.0482358	0.0520972	0.0456512	EUR
EGAN00001008356	0.0264496	0.0517384	0.0500364	0.0538896	0.0446195	EUR
EGAN00001008357	0.0254865	0.0517874	0.0524472	0.0522568	0.0446409	EUR
EGAN00001008358	0.0270407	0.0521343	0.0521131	0.05345	0.0455318	EUR
EGAN00001008359	0.0252935	0.0512683	0.0514293	0.053206	0.0452132	EUR
EGAN00001008360	0.0271966	0.051548	0.0508905	0.0547756	0.0454674	EUR
EGAN00001008361	0.0245236	0.0511189	0.0519201	0.0504588	0.0445278	EUR
EGAN00001008362	0.0262107	0.051664	0.0516387	0.053642	0.0450582	EUR
EGAN00001008363	0.0241706	0.051815	0.0505745	0.0518294	0.0443451	EUR
EGAN00001008364	0.0308585	0.052045	0.052501	0.0537465	0.0458615	EUR
EGAN00001008365	0.0208319	0.0499478	0.0499747	0.0512978	0.0436799	EUR
EGAN00001008366	0.0292733	0.051832	0.0523562	0.0512679	0.0448088	EUR
EGAN00001008368	0.0272437	0.0517817	0.0532133	0.0507202	0.0445098	EUR
EGAN00001008369	0.0271651	0.0507834	0.053151	0.0523029	0.0448176	EUR
EGAN00001008370	0.0228808	0.0514131	0.050739	0.0525777	0.0448743	EUR
EGAN00001008371	0.025065	0.0517306	0.0510217	0.0521454	0.0444987	EUR
EGAN00001008372	0.0272091	0.050607	0.0530301	0.0511561	0.0452232	EUR
EGAN00001008373	0.0180766	0.0512024	0.0501906	0.0527308	0.0451243	EUR
EGAN00001008374	0.0251923	0.0511031	0.0501455	0.0523052	0.0444802	EUR
EGAN00001008375	0.0210891	0.05095	0.0525924	0.0529233	0.0460019	EUR
EGAN00001008376	0.0310595	0.0520116	0.0536965	0.0541698	0.0453511	EUR
EGAN00001008377	0.0197151	0.0511015	0.0521044	0.0531568	0.0448493	EUR
EGAN00001008378	0.0198172	0.0512998	0.0503461	0.0524451	0.0443154	EUR
EGAN00001008379	0.0255052	0.0510278	0.0528976	0.0553009	0.0449686	EUR
EGAN00001008380	0.0221463	0.0505076	0.0524637	0.0538545	0.0449792	EUR
EGAN00001008381	0.0278266	0.0530243	0.0512497	0.0528776	0.0449555	EUR
EGAN00001008382	0.027717	0.0516518	0.0509576	0.052089	0.0447843	EUR
EGAN00001008383	0.023558	0.0508189	0.0519217	0.0525576	0.0450936	EUR
EGAN00001008384	0.0192735	0.0514506	0.0513418	0.0524823	0.0443225	EUR
EGAN00001008385	0.0230439	0.0519149	0.0503441	0.0527869	0.044407	EUR
EGAN00001008386	0.0233327	0.0524491	0.0521976	0.0511073	0.0439474	EUR
EGAN00001008387	0.0261517	0.0519682	0.050281	0.0536085	0.0448996	EUR
EGAN00001008388	0.0259342	0.05222	0.0499	0.0537306	0.044937	EUR
EGAN00001008389	0.0270878	0.0524416	0.0517267	0.0523554	0.0452107	EUR
EGAN00001008390	0.0241112	0.0510174	0.0503419	0.0519392	0.0448176	EUR
EGAN00001008391	0.0201733	0.0514264	0.0507827	0.053387	0.0447319	EUR
EGAN00001008392	0.026764	0.0518641	0.0522889	0.051933	0.0450056	EUR
EGAN00001008393	0.0301269	0.0513422	0.0532263	0.0544397	0.045701	EUR
EGAN00001008394	0.0245623	0.0514807	0.0514477	0.0537754	0.0453181	EUR
EGAN00001008395	0.0219317	0.0515931	0.0501321	0.0523102	0.0457652	EUR
EGAN00001008397	0.0270647	0.0517434	0.0501261	0.0542819	0.0447679	EUR
EGAN00001008398	0.0207954	0.0513988	0.0522583	0.0532325	0.0444688	EUR
EGAN00001008399	0.0258463	0.0516148	0.0504174	0.0533699	0.0449345	EUR
EGAN00001008400	0.0223433	0.0511346	0.0507389	0.0528021	0.0447792	EUR
EGAN00001008401	0.0243205	0.0528854	0.0516552	0.0499469	0.0446953	EUR
EGAN00001008402	0.0222125	0.0520451	0.0529617	0.0509756	0.0448849	EUR
EGAN00001008403	0.0209264	0.050374	0.0516821	0.0553223	0.0449606	EUR
EGAN00001008404	0.0282375	0.0513424	0.053916	0.0528731	0.045313	EUR
EGAN00001008406	0.0279896	0.0515196	0.0538516	0.0525482	0.0449405	EUR
EGAN00001008407	0.0266362	0.0522067	0.0517872	0.0518715	0.0443341	EUR
EGAN00001008408	0.0186839	0.0513398	0.0489073	0.0521532	0.0446314	EUR
EGAN00001008409	0.0148812	0.0517472	0.0478209	0.0526691	0.0445308	EUR
EGAN00001008410	0.0273701	0.0528105	0.0517504	0.0521662	0.0456085	EUR
EGAN00001008412	0.0248157	0.0509923	0.0491087	0.054021	0.0448524	EUR
EGAN00001008413	0.0221142	0.0510049	0.0510916	0.0502538	0.0441075	EUR
EGAN00001008415	0.0239178	0.0517494	0.0532914	0.0522582	0.0450344	EUR
EGAN00001008416	0.0242817	0.0499547	0.0517989	0.051883	0.0446396	EUR
EGAN00001008417	0.0249313	0.050777	0.0514966	0.0511437	0.0440093	EUR
EGAN00001008418	0.0215878	0.050654	0.0499778	0.0504799	0.0446643	EUR
EGAN00001008420	0.0253476	0.0519983	0.0494479	0.053821	0.0449918	EUR
EGAN00001008422	0.0259664	0.0526643	0.051679	0.0525859	0.0445583	EUR
EGAN00001008428	0.0246605	0.0500301	0.0531955	0.0501894	0.0444711	EUR
EGAN00001008429	0.0257319	0.0520261	0.0515442	0.0527615	0.0451443	EUR
EGAN00001008433	0.0292862	0.0516689	0.0532227	0.0511592	0.0445584	EUR
EGAN00001008434	0.0195493	0.0506138	0.0504866	0.0508672	0.0442084	EUR
EGAN00001008435	0.0191396	0.0508099	0.0518344	0.0505598	0.0442994	EUR
EGAN00001008436	0.0242754	0.051404	0.05227	0.0520281	0.0450416	EUR
EGAN00001008437	0.0201039	0.0500088	0.0492501	0.0535021	0.0447384	EUR
EGAN00001008438	0.0227572	0.0507414	0.0542274	0.0511412	0.0451384	EUR
EGAN00001008439	0.0227083	0.0513115	0.0518953	0.0529254	0.0443738	EUR
EGAN00001008441	0.0207662	0.0507682	0.0533729	0.0516599	0.0445885	EUR
EGAN00001008442	0.0246772	0.0514715	0.0531064	0.0508672	0.0447051	EUR
EGAN00001008443	0.0256096	0.0508856	0.0532754	0.0539013	0.0445251	EUR
EGAN00001008444	0.029532	0.0516565	0.0530269	0.0544688	0.0447956	EUR
EGAN00001008445	0.0199316	0.0514323	0.0499746	0.0541767	0.0444025	EUR
EGAN00001008446	0.019825	0.0497017	0.0521426	0.0529455	0.0447562	EUR
EGAN00001008447	0.0236563	0.0511874	0.0521783	0.0497183	0.0441399	EUR
EGAN00001008448	0.0269753	0.0521638	0.052978	0.051607	0.0448482	EUR
EGAN00001008449	0.0217111	0.0509403	0.0535389	0.0516894	0.044922	EUR
EGAN00001008450	0.0227909	0.0511393	0.0512647	0.0506523	0.0450765	EUR
EGAN00001008451	0.0260503	0.050664	0.0513426	0.0532203	0.0446972	EUR
EGAN00001008452	0.0254271	0.05191	0.0501821	0.0527741	0.0439209	EUR
EGAN00001008453	0.0172245	0.0504282	0.0508371	0.0514279	0.0447094	EUR
EGAN00001008454	0.0233698	0.0508462	0.050554	0.0533246	0.0442993	EUR
EGAN00001008455	0.02232	0.0516903	0.0506168	0.0505624	0.0446493	EUR
EGAN00001008456	0.023974	0.0518768	0.0510111	0.0507495	0.0447063	EUR
EGAN00001008457	0.0262144	0.0502966	0.0522253	0.0521942	0.0447599	EUR
EGAN00001008458	0.0226662	0.0515506	0.0522084	0.0525662	0.0446542	EUR
EGAN00001008459	0.0267454	0.0523771	0.0526867	0.0505636	0.0448372	EUR
EGAN00001008460	0.0196739	0.0511803	0.0503111	0.0516195	0.0440315	EUR
EGAN00001008461	0.0225234	0.0508078	0.0517474	0.0507934	0.0439032	EUR
EGAN00001008462	0.0234427	0.0511036	0.0500557	0.0521197	0.0439917	EUR
EGAN00001008463	0.0241333	0.0504082	0.0518005	0.0527076	0.0453869	EUR
EGAN00001008464	0.0238208	0.0516878	0.0499655	0.0511154	0.0443952	EUR
EGAN00001008466	0.0278139	0.0513654	0.0506676	0.0506741	0.0445487	EUR
EGAN00001008467	0.0219106	0.0512141	0.0505019	0.0526974	0.0447985	EUR
EGAN00001008468	0.0200752	0.0511072	0.0497928	0.0540101	0.0445378	EUR
EGAN00001008475	0.0262045	0.0515344	0.0515094	0.0525216	0.0454348	EUR
EGAN00001008476	0.0238206	0.0501593	0.0509375	0.0512085	0.0452681	EUR
EGAN00001008478	0.02209	0.0510675	0.0485708	0.0540653	0.0442234	EUR
EGAN00001008482	0.0197306	0.0515421	0.0477501	0.0523444	0.0449356	EUR
EGAN00001008483	0.0252638	0.0499682	0.053178	0.0550818	0.0446954	EUR
EGAN00001008484	0.00861908	0.052151	0.0511792	0.0463167	0.0450611	EUR
EGAN00001008485	0.0242511	0.0522633	0.0512573	0.0518399	0.0451728	EUR
EGAN00001008486	0.0259085	0.0518525	0.0523261	0.0540498	0.04536	EUR
EGAN00001008487	0.0245385	0.0521298	0.0502197	0.052092	0.0449788	EUR
EGAN00001008488	0.0220708	0.0505721	0.0513431	0.0536444	0.044272	EUR
EGAN00001008489	0.022088	0.0509801	0.0500151	0.0519938	0.0432921	EUR
EGAN00001008490	0.0203172	0.0517801	0.0504665	0.0511965	0.0441705	EUR
EGAN00001008491	0.0211627	0.0510842	0.0521436	0.0522409	0.0446978	EUR
EGAN00001008493	0.0165152	0.0518244	0.0493927	0.053124	0.0452763	EUR
EGAN00001008494	0.0288915	0.0527302	0.0528581	0.0528922	0.0454021	EUR
EGAN00001008495	0.0187567	0.0508965	0.0488682	0.0496359	0.0436287	EUR
EGAN00001008496	0.0253175	0.0526133	0.0508144	0.0530438	0.0454208	EUR
EGAN00001008497	0.021806	0.0513907	0.0507124	0.0536629	0.0449342	EUR
EGAN00001008498	0.0178168	0.050155	0.0528829	0.0540265	0.0451236	EUR
EGAN00001008499	0.021017	0.0520774	0.0502268	0.0533061	0.044519	EUR
EGAN00001008500	0.0205313	0.0511207	0.0523921	0.0532669	0.0452211	EUR
EGAN00001008505	0.016757	0.0517118	0.0502656	0.0534029	0.0455268	EUR
EGAN00001008506	0.025406	0.0516283	0.0518039	0.0531892	0.0447987	EUR
EGAN00001008507	0.0257603	0.0521366	0.0508803	0.0522514	0.0445238	EUR
EGAN00001008508	0.0182006	0.051256	0.0511719	0.0533281	0.0458463	EUR
EGAN00001008510	0.0246808	0.0520805	0.0503372	0.052576	0.0450355	EUR
EGAN00001008511	0.0250912	0.051313	0.0502959	0.0489398	0.043873	EUR
EGAN00001008512	0.023105	0.0521755	0.0509282	0.0503164	0.044591	EUR
EGAN00001008513	0.0227074	0.0518074	0.0512	0.051723	0.0440178	EUR
EGAN00001008514	0.0224613	0.0517862	0.0510805	0.0523818	0.044643	EUR
EGAN00001008515	0.0232485	0.0515452	0.0496435	0.0531348	0.0442594	EUR
EGAN00001008516	0.0222256	0.0512322	0.0505297	0.0530453	0.0447638	EUR
EGAN00001008517	0.0229845	0.0514159	0.0507357	0.0534439	0.0446956	EUR
EGAN00001008518	0.024846	0.051537	0.0504423	0.0528026	0.0444627	EUR
EGAN00001008519	0.0257694	0.0513683	0.0519192	0.0523049	0.0451746	EUR
EGAN00001008520	0.0206983	0.0523486	0.0501202	0.0528385	0.0438267	EUR
EGAN00001008521	0.0226496	0.0513877	0.0505054	0.0521362	0.0445198	EUR
EGAN00001008522	0.0253345	0.0525285	0.0490916	0.0537226	0.044759	EUR
EGAN00001008523	0.0266862	0.0514448	0.0509884	0.0526883	0.0458387	EUR
EGAN00001008524	0.0219119	0.051462	0.0522169	0.0501952	0.0442506	EUR
EGAN00001008525	0.025412	0.0517995	0.0522589	0.0534598	0.04521	EUR
EGAN00001008526	0.0262621	0.0521845	0.0517296	0.0515944	0.0450657	EUR
EGAN00001008528	0.0231582	0.0525331	0.0488584	0.0539764	0.0446282	EUR
EGAN00001008529	0.0221058	0.0525527	0.0505626	0.0517172	0.0439822	EUR
EGAN00001008530	0.022224	0.0520739	0.0489008	0.0521457	0.0443092	EUR
EGAN00001008531	0.0236864	0.0511529	0.049717	0.0531975	0.044297	EUR
EGAN00001008534	0.0220798	0.0522687	0.0497863	0.0526692	0.0446656	EUR
EGAN00001008535	0.0237051	0.0520954	0.0508506	0.0522571	0.0455605	EUR
EGAN00001008536	0.0180053	0.0517495	0.0501056	0.0541925	0.0446756	EUR
EGAN00001008537	0.0234399	0.0514061	0.0501892	0.0520265	0.0444168	EUR
EGAN00001008540	0.0223162	0.0525805	0.0510304	0.0523389	0.0451303	EUR
EGAN00001008541	0.0260854	0.0516326	0.0500258	0.0523662	0.044356	EUR
EGAN00001008544	0.0254217	0.0515322	0.0505053	0.0539578	0.0444744	EUR
EGAN00001008545	0.0250885	0.0505248	0.0508832	0.0520932	0.0446682	EUR
EGAN00001008546	0.0214631	0.0517039	0.0509734	0.0525304	0.0445163	EUR
EGAN00001008547	0.0207709	0.0516747	0.049652	0.0511709	0.045319	EUR
EGAN00001008548	0.0204676	0.0512905	0.0520038	0.0517388	0.0443943	EUR
EGAN00001008549	0.0196215	0.051639	0.0504513	0.0518042	0.0456295	EUR
EGAN00001008550	0.0227148	0.0521455	0.0502121	0.0518344	0.0441485	EUR
EGAN00001008551	0.0170892	0.0505822	0.049668	0.0526988	0.0447455	EUR
EGAN00001008552	0.0225544	0.0517021	0.0490995	0.0531039	0.0447613	EUR
EGAN00001008554	0.0240893	0.0508552	0.0530413	0.0531391	0.0454129	EUR
EGAN00001008555	0.0233673	0.0506761	0.0514933	0.0502945	0.0448889	EUR
EGAN00001008556	0.0241404	0.0508653	0.0518115	0.0541815	0.0454872	EUR
EGAN00001008557	0.0310482	0.0529798	0.0544342	0.0521556	0.0459763	EUR
EGAN00001008558	0.0224035	0.0510333	0.0513404	0.0548975	0.0446641	EUR
EGAN00001008559	0.0229845	0.0505532	0.0517313	0.0522149	0.044064	EUR
EGAN00001008560	0.0234956	0.0521264	0.0513818	0.0537516	0.0445305	EUR
EGAN00001008561	0.025015	0.052383	0.0488965	0.0534564	0.0452251	EUR
EGAN00001008562	0.022489	0.0510649	0.0517397	0.0519375	0.0445359	EUR
EGAN00001008563	0.0429116	0.0641733	0.0597345	0.012003	0.0561323	SAS
EGAN00001008564	0.0212791	0.0498029	0.0493034	0.0510912	0.0444303	EUR
EGAN00001008565	0.0260242	0.0518519	0.052942	0.0525051	0.0445543	EUR
EGAN00001008566	0.020582	0.0508575	0.050781	0.0525001	0.0450985	EUR
EGAN00001008567	0.0227007	0.0505984	0.052566	0.0545383	0.0457325	EUR
EGAN00001008569	0.0143239	0.0515647	0.0485636	0.0486239	0.0440918	EUR
EGAN00001008570	0.0213767	0.0516962	0.0498278	0.0516945	0.0447037	EUR
EGAN00001008571	0.0254686	0.0516968	0.0507329	0.0530577	0.0452746	EUR
EGAN00001008572	0.0246021	0.0526086	0.0487842	0.0542941	0.0448525	EUR
EGAN00001008573	0.022589	0.0510604	0.0515844	0.0534141	0.0448965	EUR
EGAN00001008574	0.0249675	0.0534401	0.0507966	0.0523307	0.0446753	EUR
EGAN00001008575	0.0268398	0.051156	0.0535994	0.052936	0.0450649	EUR
EGAN00001008576	0.029887	0.0514245	0.0536709	0.0535712	0.0449641	EUR
EGAN00001008577	0.0260094	0.0519959	0.049471	0.0534413	0.0446533	EUR
EGAN00001008578	0.0294226	0.0511864	0.0514165	0.0521598	0.0450137	EUR
EGAN00001008579	0.0235169	0.0519311	0.0522367	0.0501204	0.0443613	EUR
EGAN00001008580	0.0257438	0.0518658	0.0521704	0.0521149	0.044542	EUR
EGAN00001008581	0.0290339	0.0522977	0.0511769	0.0527989	0.0453201	EUR
EGAN00001008582	0.0287336	0.0533357	0.0507276	0.0509549	0.0455338	EUR
EGAN00001008584	0.0259907	0.0525843	0.0505437	0.0506681	0.0449844	EUR
EGAN00001008585	0.0256209	0.0512759	0.0505102	0.0527908	0.0447709	EUR
EGAN00001008586	0.0296628	0.0518818	0.0523059	0.0541714	0.0448287	EUR
EGAN00001008587	0.021431	0.0503969	0.0491401	0.0544528	0.0444975	EUR
EGAN00001008588	0.0289842	0.0525312	0.0505798	0.0532241	0.044728	EUR
EGAN00001008589	0.0253777	0.0506052	0.0523374	0.0533815	0.0447606	EUR
EGAN00001008590	0.0302512	0.0536833	0.0518187	0.0519448	0.0457983	EUR
EGAN00001008591	0.0261612	0.0526661	0.0505159	0.0515458	0.044332	EUR
EGAN00001008592	0.0243614	0.051691	0.0505096	0.0510592	0.0450311	EUR
EGAN00001008593	0.0289742	0.0522582	0.0528098	0.0532324	0.0449594	EUR
EGAN00001008594	0.0292308	0.0529944	0.0515196	0.051102	0.0453409	EUR
EGAN00001008595	0.0272704	0.0522313	0.0516226	0.0524764	0.0449862	EUR
EGAN00001008596	0.0272842	0.052891	0.0530558	0.0510791	0.0447402	EUR
EGAN00001008598	0.0250595	0.0513351	0.0512278	0.0530704	0.0450556	EUR
EGAN00001008771	0.0250075	0.0519371	0.0495807	0.0529435	0.0453803	EUR
EGAN00001008773	0.0195162	0.0506215	0.0507604	0.0523549	0.0447618	EUR
EGAN00001008774	0.0276349	0.0520937	0.0522141	0.0530985	0.0456134	EUR
EGAN00001008775	0.0241854	0.0510773	0.0504696	0.0533893	0.0449669	EUR
EGAN00001008777	0.0217337	0.0507959	0.0508198	0.0523269	0.0445197	EUR
EGAN00001008778	0.0243922	0.0517204	0.0526746	0.0506982	0.0451404	EUR
EGAN00001008779	0.020924	0.0503002	0.0500732	0.0514521	0.0443074	EUR
EGAN00001008780	0.0231891	0.0512353	0.0496583	0.0521339	0.0442542	EUR
EGAN00001008781	0.0191167	0.0494691	0.0506049	0.0551585	0.0450791	EUR
EGAN00001008782	0.0219779	0.0514335	0.0505873	0.0508809	0.0445953	EUR
EGAN00001008783	0.0191923	0.0507565	0.0487781	0.05086	0.0427699	EUR
EGAN00001008784	0.0179133	0.0505723	0.0504673	0.0538034	0.0451773	EUR
EGAN00001008785	0.0237252	0.0508433	0.0522896	0.0516106	0.0444816	EUR
EGAN00001008788	0.0253873	0.0504724	0.0525781	0.0541938	0.0448347	EUR
EGAN00001008789	0.0199336	0.0516682	0.0491485	0.0497556	0.0446711	EUR
EGAN00001008792	0.0206664	0.0513811	0.0514444	0.0524713	0.0448457	EUR
EGAN00001008795	0.0243274	0.0520648	0.0514185	0.0497065	0.0447771	EUR
EGAN00001008796	0.0265068	0.0511274	0.051559	0.0522323	0.0442883	EUR
EGAN00001008797	0.0225972	0.0519675	0.0517103	0.0517183	0.0446513	EUR
EGAN00001008798	0.0249512	0.0517711	0.0498999	0.0523059	0.0447976	EUR
EGAN00001008799	0.0229824	0.0509959	0.0529344	0.0521467	0.0446726	EUR
EGAN00001008803	0.0248318	0.0513413	0.0528654	0.0521281	0.0447723	EUR
EGAN00001008804	0.0252919	0.0511273	0.0499806	0.0506534	0.0444875	EUR
EGAN00001008805	0.0225481	0.0513235	0.0513691	0.0516574	0.0444847	EUR
EGAN00001008806	0.0226732	0.0517498	0.0488391	0.0508817	0.0439195	EUR
EGAN00001008807	0.0220758	0.0516155	0.0488225	0.0513186	0.0452473	EUR
EGAN00001008808	0.0193458	0.0503385	0.0519431	0.0543135	0.0456059	EUR
EGAN00001008809	0.0182234	0.0516248	0.050717	0.0546363	0.0451506	EUR
EGAN00001008810	0.0267139	0.0508147	0.0504195	0.0518118	0.0445999	EUR
EGAN00001008811	0.0230883	0.0518613	0.0515591	0.0494644	0.0443777	EUR
EGAN00001008814	0.0268294	0.0518087	0.0524362	0.0520515	0.0452571	EUR
EGAN00001008815	0.0242102	0.0529854	0.0486876	0.0513254	0.0444949	EUR
EGAN00001008816	0.022691	0.0518181	0.0503928	0.0497445	0.0450522	EUR
EGAN00001008817	0.0228832	0.0503061	0.0521839	0.0536614	0.0454142	EUR
EGAN00001008818	0.0215343	0.0522707	0.0512053	0.053177	0.0442412	EUR
EGAN00001008819	0.0225115	0.0506154	0.0519173	0.0539465	0.0451394	EUR
EGAN00001008820	0.0191956	0.0511461	0.050796	0.0522369	0.0444647	EUR
EGAN00001008823	0.0229836	0.0519663	0.0515243	0.0524148	0.0444108	EUR
EGAN00001008825	0.0224623	0.051782	0.0498443	0.0530253	0.0449819	EUR
EGAN00001008826	0.0213842	0.0516636	0.050507	0.0520479	0.0440314	EUR
EGAN00001008827	0.0253231	0.0518245	0.0502747	0.0534844	0.0448777	EUR
EGAN00001008829	0.0240614	0.0505423	0.0532596	0.0522981	0.0447081	EUR
EGAN00001008830	0.0307448	0.0526937	0.0550209	0.053974	0.0448222	EUR
EGAN00001008831	0.0214366	0.050893	0.0507523	0.052704	0.0435623	EUR
EGAN00001008832	0.0233065	0.0507506	0.0512721	0.0542084	0.0446272	EUR
EGAN00001008833	0.0242873	0.0515549	0.0498948	0.054764	0.0450958	EUR
EGAN00001008834	0.0189972	0.0522215	0.0500822	0.0530497	0.0449876	EUR
EGAN00001008835	0.0253731	0.0512716	0.0512701	0.0518453	0.0449336	EUR
EGAN00001008836	0.0236192	0.051595	0.0526574	0.0495079	0.0447645	EUR
EGAN00001008838	0.0251697	0.0517705	0.0499129	0.0532601	0.0447137	EUR
EGAN00001008839	0.0243397	0.0510601	0.0523931	0.052135	0.0447092	EUR
EGAN00001008841	0.0230727	0.0513669	0.0517496	0.051729	0.0449687	EUR
EGAN00001008842	0.020562	0.0517734	0.0519951	0.0529539	0.0452102	EUR
EGAN00001008843	0.023151	0.0510505	0.0514798	0.0527793	0.0445005	EUR
EGAN00001008844	0.0255048	0.0517281	0.0519795	0.0528714	0.0441329	EUR
EGAN00001008845	0.0216481	0.0520428	0.0505609	0.0506467	0.0444683	EUR
EGAN00001008846	0.0199974	0.0518089	0.0497505	0.051179	0.0447229	EUR
EGAN00001008847	0.0241053	0.0515093	0.0507206	0.0535411	0.0442515	EUR
EGAN00001008848	0.0171055	0.0501108	0.0519825	0.0528852	0.0444899	EUR
EGAN00001008849	0.0249507	0.0522912	0.0521935	0.0537701	0.0447497	EUR
EGAN00001008851	0.0300379	0.0518964	0.0535332	0.0532337	0.0452549	EUR
EGAN00001008852	0.0265087	0.0514914	0.0523301	0.0540215	0.0449495	EUR
EGAN00001008853	0.0230275	0.0511538	0.0515771	0.0504459	0.0440379	EUR
EGAN00001008855	0.0191334	0.0515625	0.0497418	0.0534411	0.0451066	EUR
EGAN00001008856	0.0281493	0.0518752	0.0516554	0.0538604	0.0455063	EUR
EGAN00001008857	0.0159633	0.0522092	0.0483146	0.0532305	0.045086	EUR
EGAN00001008858	0.020948	0.0522989	0.0501168	0.0516218	0.0444983	EUR
EGAN00001008859	0.0229366	0.0512426	0.0532455	0.0537284	0.0448529	EUR
EGAN00001008860	0.0224975	0.0516175	0.0496921	0.0512358	0.0444958	EUR
EGAN00001008861	0.0224598	0.0517119	0.0518589	0.0524324	0.044163	EUR
EGAN00001008863	0.0212571	0.0515986	0.0513846	0.0524919	0.0450149	EUR
EGAN00001008865	0.0172103	0.0523855	0.0472557	0.0519414	0.0446381	EUR
EGAN00001008866	0.0241706	0.0504731	0.0523037	0.0542216	0.0445963	EUR
EGAN00001008867	0.0232891	0.0522245	0.0518682	0.0505254	0.0442599	EUR
EGAN00001008868	0.0181045	0.0518147	0.0488326	0.0509956	0.0438618	EUR
EGAN00001008870	0.0234243	0.0514565	0.0517431	0.0517456	0.0447697	EUR
EGAN00001008871	0.0144102	0.0512999	0.0503903	0.0514549	0.0446606	EUR
EGAN00001008872	0.0252519	0.051865	0.053464	0.0524191	0.0446248	EUR
EGAN00001008873	0.0199879	0.0518653	0.0501203	0.0527287	0.0451183	EUR
EGAN00001008874	0.0204837	0.0519399	0.0513024	0.0521087	0.0445856	EUR
EGAN00001008875	0.0254913	0.0518172	0.0519309	0.0523079	0.0448597	EUR
EGAN00001008876	0.022067	0.0512488	0.0492326	0.0508004	0.0445975	EUR
EGAN00001008877	0.0262981	0.0519776	0.0516073	0.0521393	0.0458177	EUR
EGAN00001008878	0.0237638	0.051434	0.0515465	0.051915	0.0451455	EUR
EGAN00001008879	0.0194358	0.0517428	0.0505111	0.0523367	0.045094	EUR
EGAN00001008880	0.0190362	0.0514002	0.0498246	0.0525092	0.045506	EUR
EGAN00001008881	0.0238687	0.0510515	0.0529289	0.0545296	0.0453639	EUR
EGAN00001008882	0.0267001	0.0520865	0.0538662	0.050973	0.0443176	EUR
EGAN00001008883	0.0247357	0.0517087	0.0547164	0.0507663	0.0448979	EUR
EGAN00001008884	0.0293422	0.052674	0.0541238	0.0529827	0.0448296	EUR
EGAN00001008885	0.0212182	0.0502969	0.0510536	0.052398	0.0441179	EUR
EGAN00001008886	0.0219555	0.0511306	0.0527775	0.0510263	0.0453325	EUR
EGAN00001008887	0.0242812	0.0506831	0.0534304	0.0537044	0.0452306	EUR
EGAN00001008888	0.0248736	0.0507793	0.0510966	0.0518268	0.0445681	EUR
EGAN00001008889	0.0251558	0.0511477	0.0508767	0.0519216	0.0442696	EUR
EGAN00001008890	0.0195257	0.0504288	0.0501664	0.0525224	0.0454681	EUR
EGAN00001008891	0.020339	0.051352	0.0498138	0.052222	0.0444482	EUR
EGAN00001008892	0.0113066	0.0527273	0.0511526	0.0508179	0.0455717	EUR
EGAN00001008901	0.0234642	0.0519167	0.0517353	0.0512463	0.0445544	EUR
EGAN00001008902	0.0229348	0.0510629	0.0513651	0.0517244	0.0444442	EUR
EGAN00001008903	0.0193234	0.0520713	0.04848	0.052395	0.0448441	EUR
EGAN00001008904	0.0214077	0.0519744	0.0510114	0.0535078	0.0451674	EUR
EGAN00001008905	0.019244	0.0514021	0.0516432	0.051627	0.0445135	EUR
EGAN00001008906	0.0220027	0.0502506	0.0511556	0.0539036	0.0448154	EUR
EGAN00001008907	0.0224139	0.0504165	0.0520813	0.0511987	0.0447157	EUR
EGAN00001008909	0.0231819	0.0505602	0.0519272	0.0511828	0.0451176	EUR
EGAN00001008910	0.0201193	0.0509379	0.0545727	0.0514552	0.0452048	EUR
EGAN00001008911	0.0177475	0.0519043	0.0494954	0.0542173	0.045403	EUR
EGAN00001008912	0.0213373	0.0509777	0.0530622	0.0513337	0.0444069	EUR
EGAN00001008913	0.020569	0.0510199	0.0501914	0.0516356	0.0445322	EUR
EGAN00001008914	0.0229286	0.0503281	0.0522842	0.0527363	0.0447866	EUR
EGAN00001008915	0.022042	0.0512615	0.051645	0.0533376	0.0449306	EUR
EGAN00001008916	0.019308	0.0507823	0.0515223	0.0565284	0.0450942	EUR
EGAN00001008917	0.00852746	0.0542215	0.0496106	0.0459739	0.0460068	EUR
EGAN00001008918	0.0112526	0.0524157	0.0508358	0.0449864	0.044297	EUR
EGAN00001008919	0.0135191	0.0531336	0.0524173	0.0434732	0.0439871	EUR
EGAN00001008920	0.0248896	0.0514777	0.0513319	0.0529753	0.0452372	EUR
EGAN00001008921	0.0108547	0.0525783	0.0484748	0.0445829	0.0440101	EUR
EGAN00001008922	0.024596	0.0506715	0.052146	0.0540359	0.0453149	EUR
EGAN00001008923	0.0312154	0.0528102	0.0557192	0.0524251	0.0460371	EUR
EGAN00001008924	0.0215336	0.0512751	0.0503163	0.0532759	0.044913	EUR
EGAN00001008925	0.0184042	0.0508208	0.0510142	0.0498643	0.0438279	EUR
EGAN00001008927	0.0205393	0.0505817	0.0499729	0.0535762	0.0448986	EUR
EGAN00001008928	0.0243122	0.0509838	0.0519391	0.0510541	0.0444823	EUR
EGAN00001008929	0.0270233	0.0509509	0.0518095	0.0543774	0.0445455	EUR
EGAN00001008931	0.0286965	0.0513784	0.0542694	0.0532166	0.0457761	EUR
EGAN00001008932	0.0210649	0.0511616	0.0485731	0.0507494	0.044222	EUR
EGAN00001008933	0.0225219	0.044862	0.0500758	0.048909	0.0436558	EUR
EGAN00001008934	0.0211669	0.051131	0.0490884	0.0532241	0.044252	EUR
EGAN00001008935	0.0190509	0.0505504	0.048846	0.0502185	0.0438222	EUR
EGAN00001008936	0.0176175	0.051041	0.0511057	0.0521352	0.0445178	EUR
EGAN00001008937	0.0187552	0.051853	0.0494695	0.051027	0.0441862	EUR
EGAN00001008938	0.0215845	0.0514883	0.0494985	0.0517082	0.0446435	EUR
EGAN00001008939	0.0275685	0.0505757	0.0544475	0.0523357	0.045381	EUR
EGAN00001008940	0.0160184	0.05145	0.0484916	0.0525947	0.0446764	EUR
EGAN00001008941	0.0242963	0.0518347	0.0495062	0.0549648	0.045027	EUR
EGAN00001008942	0.0232536	0.0513839	0.0526375	0.0516168	0.0452431	EUR
EGAN00001008943	0.0229349	0.0514955	0.0516981	0.0514478	0.0452128	EUR
EGAN00001008944	0.0123021	0.0515926	0.049432	0.0478803	0.044556	EUR
EGAN00001008945	0.0234767	0.0507832	0.0539404	0.0516078	0.0448653	EUR
EGAN00001008946	0.021745	0.0521228	0.0512498	0.050582	0.0453237	EUR
EGAN00001008947	0.0188024	0.0520865	0.045477	0.0549139	0.0448385	EUR
EGAN00001008948	0.0251013	0.0517651	0.0534872	0.0523962	0.0441253	EUR
EGAN00001008949	0.0184782	0.0502861	0.0506736	0.0511142	0.0447483	EUR
EGAN00001008950	0.0216585	0.0519779	0.0495574	0.0533324	0.0457005	EUR
EGAN00001008951	0.0221183	0.0513579	0.0525565	0.0523663	0.0447429	EUR
EGAN00001008954	0.0246297	0.0511098	0.0536188	0.0518165	0.0446564	EUR
EGAN00001008955	0.0229331	0.0512042	0.0507518	0.0536522	0.0452668	EUR
EGAN00001008956	0.0218831	0.0518324	0.052768	0.0514079	0.0438102	EUR
EGAN00001008957	0.0254411	0.0519784	0.0515768	0.0517093	0.0445368	EUR
EGAN00001008958	0.024617	0.050704	0.0518208	0.052653	0.045485	EUR
EGAN00001008959	0.0240647	0.05174	0.0516374	0.0540125	0.0450435	EUR
EGAN00001008960	0.0198528	0.0507239	0.0505559	0.051863	0.0445812	EUR
EGAN00001008961	0.019879	0.0512449	0.0488057	0.0532167	0.0453233	EUR
EGAN00001008962	0.0166773	0.0528831	0.0479924	0.0487971	0.0436675	EUR
EGAN00001008964	0.0230012	0.0521249	0.0502269	0.0518187	0.0445911	EUR
EGAN00001008965	0.0211782	0.0508103	0.0534712	0.0542614	0.0454187	EUR
EGAN00001008966	0.0198579	0.0524025	0.0486842	0.0525198	0.0451093	EUR
EGAN00001008967	0.0224408	0.0513501	0.0516483	0.0537931	0.0446296	EUR
EGAN00001008968	0.0269476	0.052246	0.0521891	0.0544315	0.0450907	EUR
EGAN00001008970	0.0203318	0.0521502	0.0494368	0.0531582	0.0446262	EUR
EGAN00001008971	0.0240531	0.0509996	0.0511204	0.0526403	0.0445406	EUR
EGAN00001008972	0.0207073	0.0499855	0.0499154	0.0522873	0.0446494	EUR
EGAN00001008973	0.0239952	0.0517717	0.0521426	0.0522868	0.0452812	EUR
EGAN00001008974	0.0232899	0.050908	0.051525	0.0537034	0.0451751	EUR
EGAN00001008975	0.022931	0.0520561	0.0506333	0.0516628	0.0451226	EUR
EGAN00001008976	0.0206391	0.0520671	0.0511885	0.0519996	0.0443425	EUR
EGAN00001008977	0.0162934	0.0517939	0.0491351	0.051504	0.0454864	EUR
EGAN00001008978	0.0221274	0.0519049	0.0524507	0.0518259	0.0447595	EUR
EGAN00001008979	0.0202068	0.0517742	0.0490044	0.0530355	0.0448985	EUR
EGAN00001008980	0.0218476	0.0519126	0.0485567	0.0535771	0.0439428	EUR
EGAN00001008981	0.0239861	0.0537402	0.0492483	0.0519291	0.0449927	EUR
EGAN00001008982	0.023207	0.0516852	0.0524366	0.0514015	0.0447219	EUR
EGAN00001008983	0.0274959	0.0519094	0.0530761	0.0531859	0.0447737	EUR
EGAN00001008984	0.0132009	0.0516581	0.0478233	0.0481332	0.0435365	EUR
EGAN00001008985	0.0264939	0.0515954	0.0541754	0.0518693	0.0453538	EUR
EGAN00001008987	0.0227475	0.051379	0.051976	0.0524354	0.0446481	EUR
EGAN00001008988	0.0262311	0.0521334	0.0500469	0.0530499	0.0449786	EUR
EGAN00001008989	0.0263703	0.052349	0.0512224	0.051712	0.0443813	EUR
EGAN00001008990	0.0197609	0.0497658	0.0532632	0.0562557	0.0452081	EUR
EGAN00001008991	0.0232969	0.0492528	0.0504603	0.0427981	0.0436957	EUR
EGAN00001008992	0.0282418	0.0511552	0.0520323	0.0549083	0.0449953	EUR
EGAN00001008993	0.0223554	0.0526097	0.049348	0.0519939	0.0447386	EUR
EGAN00001008994	0.0171396	0.0516472	0.0490118	0.0516367	0.0443417	EUR
EGAN00001008996	0.0260264	0.050908	0.053191	0.0536112	0.0444271	EUR
EGAN00001008997	0.0263105	0.0528146	0.0516374	0.0525453	0.0448012	EUR
EGAN00001008999	0.0195948	0.0515431	0.0487022	0.0519002	0.0449773	EUR
EGAN00001009001	0.0214461	0.0513794	0.0502274	0.0512382	0.0446393	EUR
EGAN00001009002	0.0292284	0.0524422	0.0521094	0.0536893	0.0456094	EUR
EGAN00001009003	0.0224331	0.0512785	0.0521278	0.0533727	0.0447401	EUR
EGAN00001009004	0.0190098	0.0519972	0.0498429	0.0520349	0.0444095	EUR
EGAN00001009005	0.0267856	0.0524967	0.0519222	0.0523956	0.0449392	EUR
EGAN00001009006	0.0211017	0.0520887	0.0517421	0.0534882	0.0451524	EUR
EGAN00001009007	0.0227173	0.0511832	0.0516056	0.0523947	0.0442792	EUR
EGAN00001009008	0.0273359	0.0513694	0.0513619	0.0539498	0.0450991	EUR
EGAN00001009009	0.0236272	0.0516049	0.0507933	0.0519823	0.0451204	EUR
EGAN00001009010	0.0163905	0.0504257	0.0506999	0.0529084	0.0446185	EUR
EGAN00001009011	0.0257951	0.0521567	0.0520472	0.0504695	0.0442097	EUR
EGAN00001009012	0.02121	0.0510553	0.0515194	0.0531838	0.0446355	EUR
EGAN00001009014	0.0281904	0.052577	0.0515909	0.053786	0.0451398	EUR
EGAN00001009015	0.0226015	0.0508727	0.0498932	0.0527703	0.0449551	EUR
EGAN00001009016	0.0216446	0.0515369	0.0522497	0.0514744	0.0443759	EUR
EGAN00001009017	0.0210271	0.0517654	0.0530583	0.052186	0.0436299	EUR
EGAN00001009018	0.0252927	0.0520869	0.0507354	0.0527416	0.0438169	EUR
EGAN00001009019	0.0245485	0.0513983	0.0517561	0.0511636	0.0447964	EUR
EGAN00001009020	0.0216228	0.0509606	0.0513647	0.0494785	0.043657	EUR
EGAN00001009022	0.0197273	0.0511435	0.0503395	0.0547565	0.0451347	EUR
EGAN00001009023	0.0241397	0.0516337	0.0511993	0.053165	0.0449872	EUR
EGAN00001009024	0.0231056	0.0514992	0.050463	0.0521946	0.0446943	EUR
EGAN00001009026	0.0243003	0.0520365	0.0496638	0.0521182	0.044637	EUR
EGAN00001009027	0.019618	0.0499117	0.0504746	0.0545732	0.0449622	EUR
EGAN00001009028	0.0164336	0.0514329	0.0492877	0.0497929	0.0439745	EUR
EGAN00001009029	0.0237539	0.0518875	0.0501232	0.0533126	0.0451773	EUR
EGAN00001009030	0.0226323	0.0514624	0.0529407	0.0515422	0.0453264	EUR
EGAN00001009031	0.02333	0.0506289	0.0514763	0.0521456	0.04458	EUR
EGAN00001009032	0.0249912	0.0512217	0.0513008	0.0537933	0.0450345	EUR
EGAN00001009033	0.0297749	0.0532553	0.0514854	0.0531436	0.0461935	EUR
EGAN00001009035	0.0229278	0.0519086	0.0515733	0.0516984	0.0449369	EUR
EGAN00001009036	0.0229403	0.0522084	0.0483543	0.0512429	0.0438529	EUR
EGAN00001009037	0.0300112	0.0533332	0.0506289	0.0524574	0.0452793	EUR
EGAN00001009038	0.0252113	0.0514425	0.0532235	0.0534921	0.0451638	EUR
EGAN00001009039	0.0234664	0.0505877	0.0518992	0.0526597	0.0446697	EUR
EGAN00001009040	0.0223197	0.0521841	0.0481829	0.0545425	0.0452253	EUR
EGAN00001009042	0.0226327	0.0509771	0.0503423	0.0551267	0.0450398	EUR
EGAN00001009043	0.0197634	0.0512988	0.0481148	0.0546317	0.0455252	EUR
EGAN00001009044	0.0266357	0.0525956	0.0515058	0.0542686	0.0453425	EUR
EGAN00001009045	0.0244562	0.0516819	0.0512202	0.0516495	0.0449854	EUR
EGAN00001009046	0.0251773	0.051291	0.0517299	0.053052	0.0452648	EUR
EGAN00001009047	0.0264166	0.0515329	0.0520473	0.0521614	0.045563	EUR
EGAN00001009048	0.0259606	0.0514902	0.0519618	0.0510848	0.044678	EUR
EGAN00001009049	0.0253922	0.0518362	0.0510517	0.0527913	0.0437008	EUR
EGAN00001009050	0.0282988	0.0521166	0.0501713	0.0537571	0.0457318	EUR
EGAN00001009051	0.0245512	0.0510636	0.0511163	0.0536926	0.0452941	EUR
EGAN00001009052	0.0265866	0.0517535	0.0524754	0.052193	0.0450375	EUR
EGAN00001009053	0.0286667	0.0521321	0.0517963	0.0520259	0.0455215	EUR
EGAN00001009054	0.0260788	0.0517415	0.0519874	0.054134	0.0454139	EUR
EGAN00001009055	0.0252452	0.0502092	0.0522299	0.0534298	0.0449156	EUR
EGAN00001009056	0.0297239	0.0520841	0.0521529	0.0538064	0.0456549	EUR
EGAN00001009057	0.0258965	0.0516681	0.0529963	0.0517688	0.0446894	EUR
EGAN00001009058	0.0221378	0.0513256	0.0507231	0.0496463	0.0435572	EUR
EGAN00001009059	0.0273501	0.0520665	0.0506539	0.0530405	0.0454433	EUR
EGAN00001009060	0.0167938	0.0517757	0.0492587	0.0534204	0.0454705	EUR
EGAN00001009061	0.0283645	0.0528866	0.0514417	0.0540457	0.0447106	EUR
EGAN00001009062	0.0235241	0.0507686	0.0502729	0.0531287	0.0449631	EUR
EGAN00001009063	0.0229191	0.0524057	0.0530998	0.0515365	0.0454098	EUR
EGAN00001009064	0.0275958	0.0531284	0.0518549	0.0516116	0.0453227	EUR
EGAN00001009065	0.00956387	0.0526427	0.0499525	0.0456756	0.0437233	EUR
EGAN00001009067	0.0252294	0.0515145	0.0523549	0.0539526	0.0455413	EUR
EGAN00001009069	0.024944	0.0514112	0.0510985	0.0559173	0.0452377	EUR
EGAN00001009070	0.0218828	0.0509493	0.0509583	0.051415	0.0445852	EUR
EGAN00001009071	0.0304877	0.0517764	0.0539806	0.0556882	0.0456032	EUR
EGAN00001009075	0.0191812	0.050097	0.0524784	0.0533916	0.0453545	EUR
EGAN00001009076	0.0282707	0.0522455	0.0518446	0.053474	0.0454529	EUR
EGAN00001009077	0.0186306	0.0510143	0.0500939	0.0544118	0.0447193	EUR
EGAN00001009078	0.025793	0.0519992	0.0520833	0.0507386	0.0444854	EUR
EGAN00001009079	0.0186436	0.0510853	0.0489719	0.0535197	0.0447174	EUR
EGAN00001009080	0.0265997	0.0526611	0.0515657	0.0502951	0.0445578	EUR
EGAN00001009082	0.0259113	0.0509812	0.050835	0.0551769	0.0452245	EUR
EGAN00001009083	0.0202323	0.0524609	0.0509256	0.0522134	0.0443205	EUR
EGAN00001009084	0.0195568	0.051339	0.0497187	0.0525298	0.0439946	EUR
EGAN00001009085	0.0207602	0.0512455	0.0522367	0.0528607	0.0448527	EUR
EGAN00001009086	0.021843	0.0506615	0.0495181	0.0526833	0.0447875	EUR
EGAN00001009087	0.0223875	0.051412	0.0507617	0.0531583	0.0451623	EUR
EGAN00001009088	0.0234859	0.051439	0.0512923	0.0513683	0.0451249	EUR
EGAN00001009090	0.00894217	0.0522665	0.0510361	0.0469371	0.0445481	EUR
EGAN00001009091	0.0244935	0.0518637	0.0511435	0.0511755	0.0447215	EUR
EGAN00001009092	0.0167645	0.0465901	0.0500076	0.0566362	0.0457348	EUR
EGAN00001009093	0.00963746	0.0529582	0.0497496	0.0483738	0.0458782	EUR
EGAN00001009094	0.0254616	0.0512978	0.051829	0.0535403	0.0452897	EUR
EGAN00001009095	0.024374	0.0514403	0.0505467	0.0510429	0.0446154	EUR
EGAN00001009096	0.0250458	0.0506042	0.0512074	0.0549137	0.0453187	EUR
EGAN00001009097	0.0251387	0.0523977	0.0502573	0.05119	0.0443631	EUR
EGAN00001009098	0.0213968	0.0509523	0.0509511	0.0505476	0.04541	EUR
EGAN00001009099	0.0212864	0.052159	0.0500592	0.051591	0.0441562	EUR
EGAN00001009100	0.023763	0.0512932	0.0519621	0.0505604	0.0447411	EUR
EGAN00001009101	0.0191728	0.0504925	0.0496412	0.0525025	0.0445469	EUR
EGAN00001009102	0.0198375	0.0518159	0.0489032	0.0522323	0.0447118	EUR
EGAN00001009103	0.011034	0.0536832	0.0485103	0.0433602	0.0446439	EUR
EGAN00001009104	0.0247201	0.051886	0.0510408	0.0531736	0.0444613	EUR
EGAN00001009105	0.0250104	0.0517438	0.0502981	0.0518164	0.0438304	EUR
EGAN00001009106	0.0264354	0.051766	0.0524745	0.0519941	0.0451273	EUR
EGAN00001009107	0.0234587	0.0508315	0.0521589	0.0504574	0.0442108	EUR
EGAN00001009108	0.0276707	0.0512503	0.0518554	0.0530938	0.0462026	EUR
EGAN00001009109	0.0253922	0.0514821	0.0511816	0.05373	0.0450857	EUR
EGAN00001009110	0.0239601	0.0517158	0.0515062	0.0527081	0.0452062	EUR
EGAN00001009111	0.0204966	0.0507959	0.0509722	0.0543034	0.0444767	EUR
EGAN00001009112	0.0239677	0.0514117	0.0525394	0.0522686	0.0450705	EUR
EGAN00001009113	0.0107608	0.0531927	0.0503419	0.0439902	0.0450694	EUR
EGAN00001009114	0.0215629	0.0516902	0.0502935	0.0525844	0.0451127	EUR
EGAN00001009115	0.022648	0.0501802	0.0520792	0.0544589	0.0445908	EUR
EGAN00001009116	0.0111966	0.0526163	0.0475015	0.0453363	0.0442006	EUR
EGAN00001009117	0.0181792	0.0516501	0.0505622	0.0521237	0.0450576	EUR
EGAN00001009118	0.0269782	0.0522747	0.0495542	0.0536409	0.0455326	EUR
EGAN00001009119	0.0273988	0.0529045	0.0508144	0.0538696	0.0447599	EUR
EGAN00001009120	0.0229641	0.0511786	0.0520405	0.0528709	0.0448738	EUR
EGAN00001009121	0.00898401	0.0514876	0.0492681	0.0467597	0.044944	EUR
EGAN00001009122	0.0207222	0.0507086	0.0498574	0.0530975	0.0441491	EUR
EGAN00001009123	0.024821	0.0530689	0.0515029	0.0545087	0.0447046	EUR
EGAN00001009124	0.0284998	0.0519427	0.0537614	0.0535954	0.0452053	EUR
EGAN00001009125	0.0227271	0.0508032	0.0512737	0.0514342	0.0449045	EUR
EGAN00001009126	0.0251241	0.051406	0.0530553	0.0521924	0.0444165	EUR
EGAN00001009127	0.0244718	0.0515587	0.0516821	0.0539833	0.0447155	EUR
EGAN00001009128	0.027253	0.0517999	0.0517243	0.0533781	0.0453027	EUR
EGAN00001009130	0.0230545	0.0527517	0.0507867	0.0510947	0.0446915	EUR
EGAN00001009131	0.0210527	0.0513784	0.0498729	0.0527042	0.0446133	EUR
EGAN00001009133	0.0221537	0.0516131	0.0522564	0.0517568	0.0452252	EUR
EGAN00001009134	0.0241673	0.050031	0.0546025	0.0532019	0.0443086	EUR
EGAN00001009135	0.026439	0.0519064	0.0477015	0.0518806	0.0450122	EUR
EGAN00001009136	0.0276003	0.0517922	0.05243	0.0544994	0.0447555	EUR
EGAN00001009137	0.0230457	0.0519143	0.051959	0.050957	0.0451786	EUR
EGAN00001009138	0.0206154	0.0510347	0.0509992	0.0505673	0.0442504	EUR
EGAN00001009139	0.0217476	0.0510901	0.05189	0.0523858	0.044457	EUR
EGAN00001009140	0.0211165	0.0523095	0.0490602	0.0536787	0.0446142	EUR
EGAN00001009143	0.0204496	0.0524458	0.0498448	0.0514005	0.0436258	EUR
EGAN00001009144	0.026209	0.0525251	0.0524782	0.0529075	0.0445688	EUR
EGAN00001009146	0.0232017	0.0515262	0.0509559	0.050322	0.0440552	EUR
EGAN00001009147	0.0198568	0.0520766	0.0504277	0.0518597	0.0449882	EUR
EGAN00001009148	0.0174824	0.0508011	0.0510753	0.0483965	0.0434474	EUR
EGAN00001009150	0.0234608	0.0531087	0.051528	0.0522317	0.044656	EUR
EGAN00001009151	0.0196337	0.0512585	0.0513446	0.0507713	0.0448785	EUR
EGAN00001009152	0.0212976	0.0506731	0.0505364	0.0523445	0.0443332	EUR
EGAN00001009153	0.0084713	0.052494	0.0487707	0.0510284	0.0448264	EUR
EGAN00001009155	0.0100346	0.0524447	0.0474848	0.0532073	0.0451377	EUR
EGAN00001009157	0.0125307	0.0524235	0.0497051	0.051782	0.0441539	EUR
EGAN00001009160	0.0168033	0.0517014	0.0489727	0.0506882	0.0444385	EUR
EGAN00001009164	0.0101179	0.0541396	0.049258	0.0461414	0.0447665	EUR
EGAN00001009166	0.0257402	0.0510206	0.0508324	0.05193	0.045266	EUR
EGAN00001009167	0.023799	0.0533187	0.0495626	0.0512697	0.0449578	EUR
EGAN00001009168	0.0194514	0.0522285	0.0502792	0.050646	0.0445319	EUR
EGAN00001009169	0.0248105	0.0514172	0.0517703	0.0537673	0.0451129	EUR
EGAN00001009170	0.0255491	0.0519178	0.0522082	0.0544566	0.0445093	EUR
EGAN00001009171	0.0223614	0.0506235	0.0526541	0.053141	0.0446803	EUR
EGAN00001009172	0.02179	0.0506845	0.0515083	0.0531486	0.0449704	EUR
EGAN00001009173	0.0237903	0.0531449	0.0512761	0.0514563	0.0453049	EUR
EGAN00001009174	0.0189916	0.0526086	0.0489408	0.0508905	0.0444293	EUR
EGAN00001009175	0.0165741	0.0530957	0.0487432	0.0415191	0.0444786	EUR
EGAN00001009176	0.0201756	0.0519427	0.0503488	0.0513914	0.0447766	EUR
EGAN00001009177	0.0232372	0.0518232	0.0502415	0.0524146	0.044686	EUR
EGAN00001009178	0.0246498	0.0514182	0.0530995	0.0531606	0.0451996	EUR
EGAN00001009179	0.0232853	0.0513775	0.050353	0.0533983	0.0447082	EUR
EGAN00001009180	0.0256216	0.0514424	0.0509453	0.0541964	0.044443	EUR
EGAN00001009181	0.021551	0.0506962	0.0515812	0.051538	0.0438487	EUR
EGAN00001009182	0.0264677	0.0517807	0.0532259	0.0523966	0.0446685	EUR
EGAN00001009183	0.0221282	0.0524748	0.0517441	0.0533328	0.0449803	EUR
EGAN00001009184	0.0225011	0.0510867	0.0515025	0.0522288	0.0452672	EUR
EGAN00001009185	0.0217678	0.050476	0.0495133	0.0530424	0.0448496	EUR
EGAN00001009186	0.0144218	0.051733	0.0499803	0.0476194	0.044588	EUR
EGAN00001009187	0.0278833	0.0525441	0.0488195	0.0543507	0.044904	EUR
EGAN00001009188	0.0207529	0.0516262	0.0500643	0.0527278	0.04419	EUR
EGAN00001009189	0.0232272	0.0519504	0.0518414	0.0518935	0.0445494	EUR
EGAN00001009190	0.0247814	0.0518628	0.0506103	0.0517789	0.0450124	EUR
EGAN00001009191	0.0250811	0.0508044	0.0528005	0.053296	0.0447742	EUR
EGAN00001009192	0.0235391	0.0519172	0.0504974	0.0524617	0.0446661	EUR
EGAN00001009193	0.021054	0.050897	0.0512359	0.0508528	0.0439024	EUR
EGAN00001009194	0.0215306	0.0510302	0.0493466	0.0532967	0.0443097	EUR
EGAN00001009195	0.0237193	0.0507747	0.0506477	0.0514396	0.0449598	EUR
EGAN00001009196	0.023988	0.0521115	0.0509538	0.0503079	0.0440424	EUR
EGAN00001009197	0.0147924	0.0510038	0.0495911	0.0422255	0.0435064	EUR
EGAN00001009198	0.0236061	0.0514695	0.0506348	0.0497395	0.0450026	EUR
EGAN00001009199	0.0242556	0.0509838	0.050699	0.0534396	0.0449559	EUR
EGAN00001009200	0.0243807	0.0496779	0.0532533	0.0513855	0.0438998	EUR
EGAN00001009201	0.00975253	0.0531381	0.0502566	0.0446316	0.0445763	EUR
EGAN00001009202	0.0234343	0.0507528	0.05177	0.0530471	0.0452008	EUR
EGAN00001009203	0.0191371	0.0507037	0.0486454	0.0521743	0.0443004	EUR
EGAN00001009204	0.0144978	0.0523534	0.0500965	0.0438931	0.0429941	EUR
EGAN00001009205	0.0205915	0.051312	0.04995	0.0532452	0.0449373	EUR
EGAN00001009214	0.0231795	0.051937	0.0507227	0.0523738	0.0453323	EUR
EGAN00001009215	0.0173473	0.0515531	0.0517436	0.0530544	0.0451176	EUR
EGAN00001009216	0.0208988	0.0514942	0.0517309	0.0522312	0.044593	EUR
EGAN00001009218	0.020959	0.0517453	0.050596	0.0536168	0.0450087	EUR
EGAN00001009219	0.0279031	0.0527509	0.0518172	0.0543675	0.0452756	EUR
EGAN00001009220	0.0272611	0.0518552	0.0521248	0.0539901	0.044829	EUR
EGAN00001009221	0.0232265	0.0516154	0.0502432	0.0528374	0.0445102	EUR
EGAN00001009222	0.0256397	0.0515325	0.0516796	0.0535682	0.0445077	EUR
EGAN00001009223	0.021091	0.050297	0.0513064	0.050183	0.0437832	EUR
EGAN00001009224	0.0230548	0.0504844	0.0513468	0.0518295	0.0443558	EUR
EGAN00001009225	0.023145	0.0514061	0.0529387	0.0533492	0.0455215	EUR
EGAN00001009226	0.0251412	0.0516887	0.0495878	0.0509274	0.044186	EUR
EGAN00001009227	0.0243461	0.0511767	0.0519119	0.051495	0.0450646	EUR
EGAN00001009228	0.0249795	0.0501711	0.0534297	0.0526903	0.0448159	EUR
EGAN00001009229	0.0102828	0.0526683	0.0520969	0.0447904	0.0454456	EUR
EGAN00001009230	0.0197404	0.0514743	0.0484806	0.0530949	0.0451705	EUR
EGAN00001009240	0.025521	0.0517185	0.0536486	0.0536658	0.0452144	EUR
EGAN00001009241	0.0211045	0.0501222	0.0504437	0.0534963	0.0443875	EUR
EGAN00001009242	0.0222063	0.0512198	0.0518048	0.0525675	0.0445143	EUR
EGAN00001009244	0.00940605	0.0547097	0.0513216	0.0454261	0.0453239	EUR
EGAN00001009245	0.0156872	0.0506737	0.0497434	0.0502132	0.0450052	EUR
EGAN00001009246	0.0184027	0.051277	0.0492946	0.0519973	0.0443888	EUR
EGAN00001009248	0.0227356	0.0516862	0.050739	0.0500805	0.0449047	EUR
EGAN00001009249	0.0220849	0.0511812	0.051245	0.053948	0.0445688	EUR
EGAN00001009250	0.0243597	0.0506363	0.0526371	0.0532614	0.0444624	EUR
EGAN00001009251	0.0229841	0.0518305	0.0509347	0.0528843	0.0451721	EUR
EGAN00001009252	0.0245879	0.0522329	0.0498034	0.0505216	0.0443537	EUR
EGAN00001009253	0.0220995	0.0504026	0.0498821	0.0560359	0.0443266	EUR
EGAN00001009254	0.0133925	0.053689	0.04859	0.0423209	0.0444133	EUR
EGAN00001009256	0.0201362	0.0505435	0.0504248	0.053382	0.0440104	EUR
EGAN00001009257	0.0241249	0.0516878	0.0493989	0.0534032	0.0456633	EUR
EGAN00001009258	0.0220942	0.0513283	0.0520493	0.0543712	0.0447044	EUR
EGAN00001009259	0.0213662	0.0519609	0.0499543	0.049787	0.0445578	EUR
EGAN00001009260	0.0246413	0.0505692	0.0520532	0.0536039	0.0448766	EUR
EGAN00001009261	0.00852083	0.0517668	0.0499416	0.0480285	0.0459082	EUR
EGAN00001009262	0.0203918	0.0544538	0.0522977	0.0335975	0.0466022	EUR
EGAN00001009263	0.0244921	0.0509153	0.0488219	0.0543764	0.0446284	EUR
EGAN00001009264	0.0101326	0.0517842	0.0490098	0.0464773	0.0439277	EUR
EGAN00001009265	0.0211869	0.0516651	0.0504324	0.0513933	0.0439016	EUR
EGAN00001009267	0.0190111	0.051448	0.0509262	0.0500386	0.0448993	EUR
EGAN00001009268	0.0278317	0.0518816	0.0502804	0.0542596	0.0457466	EUR
EGAN00001009269	0.020536	0.0505139	0.0512489	0.052629	0.0446301	EUR
EGAN00001009270	0.0214172	0.05123	0.0501507	0.0548201	0.0439215	EUR
EGAN00001009271	0.0231303	0.0520652	0.0508201	0.0520359	0.0447565	EUR
EGAN00001009272	0.0209636	0.0511636	0.0517871	0.0533202	0.0451024	EUR
EGAN00001009273	0.0250268	0.0518587	0.0519842	0.0527335	0.0448997	EUR
EGAN00001009275	0.0216099	0.0518792	0.0514083	0.0512778	0.0445908	EUR
EGAN00001009276	0.0241969	0.0521143	0.0509999	0.052953	0.0441408	EUR
EGAN00001009277	0.020351	0.0510107	0.0503007	0.0528299	0.0448448	EUR
EGAN00001009278	0.0246261	0.0509565	0.0516827	0.0530887	0.0450094	EUR
EGAN00001009279	0.0212099	0.0512366	0.0512485	0.0507364	0.0445906	EUR
EGAN00001009280	0.0108154	0.0515143	0.0482078	0.0505735	0.0448699	EUR
EGAN00001009281	0.0251115	0.051698	0.0505082	0.0531673	0.0444229	EUR
EGAN00001009283	0.0253101	0.0511658	0.051479	0.0532341	0.0446346	EUR
EGAN00001009284	0.0264894	0.0506874	0.0540007	0.0514816	0.0448683	EUR
EGAN00001009285	0.0280183	0.051978	0.0520269	0.0538239	0.0452618	EUR
EGAN00001009286	0.0274063	0.0506	0.0537139	0.0523611	0.0452632	EUR
EGAN00001009287	0.0161461	0.0526727	0.0482676	0.0526236	0.0440938	EUR
EGAN00001009288	0.0244869	0.0508035	0.053225	0.0518631	0.0448798	EUR
EGAN00001009289	0.0153342	0.0506776	0.0506049	0.0501113	0.0431577	EUR
EGAN00001009291	0.0241781	0.0519501	0.049523	0.0541198	0.0451029	EUR
EGAN00001009292	0.0236029	0.0526188	0.0494343	0.0525871	0.0450185	EUR
EGAN00001009293	0.0210349	0.0518308	0.0505725	0.0510728	0.0449648	EUR
EGAN00001009302	0.0256075	0.0509495	0.0525026	0.053543	0.0453913	EUR
EGAN00001009303	0.0225201	0.0504691	0.0517144	0.0534578	0.0449744	EUR
EGAN00001009304	0.0242693	0.0524741	0.0480118	0.0523117	0.0444548	EUR
EGAN00001009307	0.0229545	0.0525516	0.0496864	0.0520312	0.0439958	EUR
EGAN00001009308	0.024235	0.0504597	0.0537518	0.0526306	0.0450363	EUR
EGAN00001009309	0.0246258	0.0529366	0.0496252	0.051412	0.0447187	EUR
EGAN00001009337	0.0235968	0.0521067	0.0498489	0.0519975	0.0449623	EUR
EGAN00001009338	0.0248316	0.0522962	0.0512744	0.0538558	0.0452374	EUR
EGAN00001009339	0.0193744	0.0522296	0.0506121	0.0519727	0.0441447	EUR
EGAN00001009340	0.0271975	0.0526721	0.0500856	0.0523508	0.0446845	EUR
EGAN00001009342	0.0287593	0.0513114	0.0536785	0.0528117	0.0453282	EUR
EGAN00001009343	0.0207681	0.0507904	0.0511787	0.0531108	0.0450219	EUR
EGAN00001009344	0.0230131	0.0520041	0.0509048	0.0508617	0.0443195	EUR
EGAN00001009345	0.0259429	0.0515989	0.0516309	0.0512015	0.0451948	EUR
EGAN00001009346	0.0243014	0.051937	0.0538757	0.0524912	0.0453557	EUR
EGAN00001009347	0.022222	0.051518	0.0504041	0.0535742	0.0447309	EUR
EGAN00001009348	0.0221146	0.0517857	0.0522421	0.0517103	0.0449994	EUR
EGAN00001009351	0.021366	0.0505874	0.0521773	0.0503141	0.0438307	EUR
EGAN00001009352	0.0279201	0.0510346	0.0540336	0.0544272	0.0452378	EUR
EGAN00001009354	0.0256554	0.0503686	0.0537542	0.0518797	0.0445194	EUR
EGAN00001009355	0.0216685	0.0507866	0.0521565	0.0513952	0.0449258	EUR
EGAN00001009356	0.0201187	0.0517021	0.0514191	0.0518371	0.0444505	EUR
EGAN00001009358	0.0244404	0.0511445	0.0530635	0.0525843	0.0449327	EUR
EGAN00001009359	0.0215319	0.0508201	0.0519019	0.0507424	0.0445006	EUR
EGAN00001009360	0.0173645	0.0517373	0.0516441	0.050546	0.0452555	EUR
EGAN00001009361	0.0210456	0.051606	0.0501071	0.0516858	0.0443758	EUR
EGAN00001009362	0.0244115	0.0518797	0.0515656	0.053982	0.0451071	EUR
EGAN00001009363	0.027473	0.0511672	0.0551103	0.052365	0.0448925	EUR
EGAN00001009364	0.0273007	0.0510851	0.0538706	0.0522737	0.0449166	EUR
EGAN00001009365	0.0245576	0.0515547	0.0513283	0.0512914	0.0444109	EUR
EGAN00001009366	0.0228165	0.0515251	0.0504343	0.0503519	0.0449227	EUR
EGAN00001009367	0.0233762	0.0520328	0.0517591	0.0541039	0.0453766	EUR
EGAN00001009368	0.0227773	0.0514937	0.0523613	0.0516297	0.0451512	EUR
EGAN00001009369	0.0254834	0.0507504	0.049889	0.0510266	0.0448375	EUR
EGAN00001009370	0.0234036	0.0521573	0.0519813	0.0534539	0.0450649	EUR
EGAN00001009371	0.0255803	0.0516834	0.0518468	0.0525987	0.0442726	EUR
EGAN00001009372	0.0262706	0.0519792	0.0490961	0.0534352	0.0448671	EUR
EGAN00001009373	0.0226899	0.0517883	0.0495349	0.0522673	0.0446148	EUR
EGAN00001009374	0.0250407	0.0521959	0.0505999	0.0525298	0.0443879	EUR
EGAN00001009375	0.0252921	0.0518973	0.0527205	0.0536771	0.0455545	EUR
EGAN00001009376	0.0209674	0.0514595	0.0515964	0.0507785	0.0441256	EUR
EGAN00001009377	0.0242018	0.0523752	0.0508203	0.0512895	0.044297	EUR
EGAN00001009378	0.0276852	0.0522403	0.0508375	0.0534236	0.04545	EUR
EGAN00001009379	0.0264259	0.0511414	0.0516977	0.0503338	0.0419822	EUR
EGAN00001009380	0.027865	0.0515117	0.052974	0.0527063	0.0452272	EUR
EGAN00001009382	0.0131031	0.0534376	0.0497147	0.0448228	0.0437853	EUR
EGAN00001009383	0.0258963	0.0522181	0.0477012	0.0525036	0.0444281	EUR
EGAN00001009384	0.0212706	0.0519606	0.0491995	0.0527619	0.0453936	EUR
EGAN00001009385	0.0243646	0.0516075	0.0538873	0.0541813	0.0451003	EUR
EGAN00001009386	0.0109638	0.0529937	0.0513359	0.0439955	0.0450329	EUR
EGAN00001009387	0.0231065	0.051385	0.0498619	0.0521445	0.044187	EUR
EGAN00001009390	0.0252234	0.0516686	0.0519363	0.0524411	0.045261	EUR
EGAN00001009394	0.0267233	0.052578	0.0518483	0.0525017	0.0444624	EUR
EGAN00001009395	0.0229005	0.0516115	0.0486298	0.0523676	0.0449965	EUR
EGAN00001009396	0.0247769	0.051912	0.0510469	0.0526131	0.0457205	EUR
EGAN00001009397	0.0270455	0.051812	0.0509469	0.0533844	0.0448947	EUR
EGAN00001009398	0.0266872	0.0535164	0.0514094	0.0500059	0.045605	EUR
EGAN00001009399	0.019076	0.0505546	0.0507778	0.0534551	0.0454184	EUR
EGAN00001009400	0.016519	0.0512691	0.0511232	0.0535824	0.0458869	EUR
EGAN00001009401	0.0186489	0.0509773	0.0512301	0.0508409	0.0447815	EUR
EGAN00001009402	0.0271384	0.0505207	0.0515564	0.0455642	0.0444509	EUR
EGAN00001009403	0.0248563	0.0507131	0.052327	0.0526772	0.0448988	EUR
EGAN00001009404	0.0301167	0.0520222	0.052976	0.0544395	0.0453717	EUR
EGAN00001009405	0.021033	0.0500064	0.0517062	0.0519149	0.0453119	EUR
EGAN00001009406	0.0237965	0.0508807	0.0529948	0.0516542	0.045111	EUR
EGAN00001009407	0.0219409	0.0509327	0.0522176	0.0523364	0.0449421	EUR
EGAN00001009408	0.0146036	0.0523364	0.0479965	0.0517291	0.0452372	EUR
EGAN00001009409	0.0227225	0.0517873	0.0479115	0.0534852	0.0452405	EUR
EGAN00001009411	0.0191471	0.051369	0.0476834	0.0547616	0.0451355	EUR
EGAN00001009412	0.0260256	0.0512452	0.0531023	0.0551923	0.0455696	EUR
EGAN00001009413	0.0191197	0.0513572	0.0484228	0.0527648	0.0449825	EUR
EGAN00001009414	0.028528	0.0513159	0.0526827	0.0539951	0.0449637	EUR
EGAN00001009415	0.0285568	0.0514074	0.0537495	0.0525653	0.0453771	EUR
EGAN00001009418	0.0228068	0.0522148	0.049414	0.0541241	0.0446538	EUR
EGAN00001009422	0.02454	0.0513995	0.0513665	0.0529667	0.0449521	EUR
EGAN00001009425	0.0287232	0.0517733	0.0525853	0.0524248	0.0453083	EUR
EGAN00001009426	0.0243758	0.0516959	0.048227	0.0545104	0.0461947	EUR
EGAN00001009427	0.0244306	0.0513838	0.0498601	0.0504041	0.0442271	EUR
EGAN00001009428	0.030234	0.0515606	0.0517005	0.0527831	0.0453351	EUR
EGAN00001009429	0.024482	0.0513944	0.0507968	0.0532422	0.0442514	EUR
EGAN00001009432	0.0263803	0.0502558	0.0514266	0.0534355	0.0446376	EUR
EGAN00001009433	0.0338534	0.0523755	0.0549994	0.054015	0.0464161	EUR
EGAN00001009435	0.0278402	0.0512961	0.0508556	0.0516993	0.0443768	EUR
EGAN00001009436	0.028042	0.0515737	0.0515475	0.0527704	0.0444528	EUR
EGAN00001009439	0.0262934	0.0520891	0.0523945	0.0529599	0.0451189	EUR
EGAN00001009440	0.0209237	0.0515064	0.0508319	0.0509232	0.0449214	EUR
EGAN00001009442	0.020927	0.0516596	0.0496536	0.0534065	0.0444102	EUR
EGAN00001009443	0.0250436	0.0515485	0.053606	0.0528963	0.0450983	EUR
EGAN00001009447	0.0261863	0.0515569	0.0492617	0.0532521	0.0453808	EUR
EGAN00001009448	0.0267748	0.0519269	0.0518345	0.053677	0.0448284	EUR
EGAN00001009449	0.0238604	0.0512123	0.0499799	0.0534929	0.0442625	EUR
EGAN00001009453	0.026893	0.0521891	0.0518585	0.0514985	0.0445194	EUR
EGAN00001009454	0.026457	0.0493044	0.0530682	0.0531238	0.0444748	EUR
EGAN00001009455	0.0279197	0.0526191	0.0519875	0.0508127	0.0446148	EUR
EGAN00001009457	0.0301334	0.0517057	0.0518231	0.0519637	0.0452293	EUR
EGAN00001009460	0.0266279	0.0505729	0.0511595	0.0532357	0.0438053	EUR
EGAN00001009461	0.0313295	0.0521723	0.0532875	0.0520596	0.0444433	EUR
EGAN00001009462	0.0275762	0.0522787	0.0506609	0.0517106	0.0452635	EUR
EGAN00001009463	0.0245421	0.049901	0.0519021	0.0531216	0.044402	EUR
EGAN00001009465	0.0263613	0.0524415	0.050811	0.0528437	0.044813	EUR
EGAN00001009468	0.0308956	0.0529641	0.0535339	0.0505568	0.0450314	EUR
EGAN00001009469	0.0255384	0.0519869	0.049605	0.0503155	0.0443909	EUR
EGAN00001009475	0.0231713	0.0509233	0.0508583	0.0533587	0.0445398	EUR
EGAN00001009476	0.0236437	0.0515559	0.0504133	0.0546149	0.0454472	EUR
EGAN00001009479	0.0225859	0.0521387	0.0508054	0.0514843	0.0448579	EUR
EGAN00001009480	0.0231161	0.0517232	0.0513052	0.0525169	0.0452332	EUR
EGAN00001009481	0.0232636	0.0514873	0.0515256	0.0499419	0.0447814	EUR
EGAN00001009482	0.0249441	0.0501934	0.051705	0.0527702	0.0449154	EUR
EGAN00001009483	0.022846	0.0507023	0.0504418	0.0539647	0.0444721	EUR
EGAN00001009485	0.0267339	0.0529932	0.0515341	0.0519602	0.0451961	EUR
EGAN00001009487	0.0241408	0.050795	0.0497128	0.0516077	0.045102	EUR
EGAN00001009488	0.0176636	0.0519558	0.049827	0.0508064	0.0444061	EUR
EGAN00001009490	0.0234791	0.0523456	0.0544657	0.0522225	0.0449112	EUR
EGAN00001009491	0.020415	0.0515469	0.0505325	0.0521057	0.0452513	EUR
EGAN00001009494	0.0282185	0.0523876	0.0509582	0.0530547	0.0452379	EUR
EGAN00001009495	0.025097	0.0512365	0.0507867	0.0519596	0.0443862	EUR
EGAN00001009496	0.0279134	0.052426	0.0523492	0.0532994	0.044895	EUR
EGAN00001009497	0.0233068	0.0508459	0.0517028	0.0542394	0.0449264	EUR
EGAN00001009498	0.0210559	0.0512479	0.0507388	0.0507411	0.0440868	EUR
EGAN00001009500	0.0134109	0.0520364	0.0513404	0.0524933	0.0452375	EUR
EGAN00001009501	0.0271303	0.0517565	0.0518672	0.0529778	0.0445869	EUR
EGAN00001009502	0.0195149	0.0512269	0.050351	0.0512154	0.0440638	EUR
EGAN00001009503	0.0209191	0.0516356	0.0486485	0.05206	0.0451087	EUR
EGAN00001009504	0.0157138	0.0513912	0.0503756	0.0512079	0.0450505	EUR
EGAN00001009505	0.0225241	0.0513573	0.0516951	0.0519772	0.0445749	EUR
EGAN00001009506	0.0210636	0.050822	0.0526748	0.0528608	0.0445738	EUR
EGAN00001009507	0.0205041	0.0530315	0.0501061	0.0519118	0.0444318	EUR
EGAN00001009508	0.0203364	0.0512298	0.0483764	0.0526285	0.0450651	EUR
EGAN00001009509	0.0245033	0.0508033	0.0518757	0.054298	0.0440899	EUR
EGAN00001009511	0.0224485	0.0523824	0.0513459	0.0533669	0.044458	EUR
EGAN00001009512	0.0242592	0.0522689	0.0509933	0.0524562	0.0447091	EUR
EGAN00001009513	0.0181197	0.053752	0.0327554	0.0525714	0.046035	EUR
EGAN00001009514	0.0216366	0.051618	0.0520261	0.0524691	0.0455322	EUR
EGAN00001009515	0.0232061	0.051237	0.0502577	0.0526645	0.0449258	EUR
EGAN00001009516	0.0250194	0.0519135	0.0511445	0.0529973	0.0445735	EUR
EGAN00001009517	0.0281713	0.0532985	0.0538987	0.0521364	0.0457872	EUR
EGAN00001009518	0.0217085	0.051931	0.0491304	0.0553437	0.0460586	EUR
EGAN00001009522	0.0218014	0.0508915	0.0495979	0.0529697	0.0438085	EUR
EGAN00001009523	0.0184029	0.050841	0.0502169	0.0542651	0.0447189	EUR
EGAN00001009524	0.0198051	0.0516352	0.0520028	0.0488662	0.0433273	EUR
EGAN00001009525	0.0236329	0.0510308	0.0522463	0.0535362	0.0447627	EUR
EGAN00001009526	0.0214059	0.0517947	0.0510974	0.0533343	0.0444386	EUR
EGAN00001009527	0.018754	0.0511783	0.0516371	0.0547613	0.0453219	EUR
EGAN00001009529	0.0208957	0.0508446	0.0501412	0.0521606	0.0434714	EUR
EGAN00001009530	0.0219458	0.0511605	0.0514687	0.0546375	0.0454565	EUR
EGAN00001009531	0.0227728	0.0506205	0.0535065	0.0524137	0.0455587	EUR
EGAN00001009532	0.0275916	0.0513055	0.0518713	0.0548507	0.0455206	EUR
EGAN00001009533	0.0220578	0.0515905	0.051564	0.0526471	0.044776	EUR
EGAN00001009534	0.0193615	0.051713	0.0510943	0.0547115	0.0453809	EUR
EGAN00001009535	0.0271927	0.051891	0.0522834	0.0529791	0.0454661	EUR
EGAN00001009536	0.0230388	0.0519626	0.0516913	0.0531226	0.04455	EUR
EGAN00001009537	0.0214964	0.0503686	0.0515288	0.0517221	0.0446298	EUR
EGAN00001009538	0.0269049	0.0519976	0.0527756	0.0527584	0.0441649	EUR
EGAN00001009539	0.024069	0.0506718	0.0509687	0.0551143	0.0449285	EUR
EGAN00001009540	0.0234622	0.0505397	0.0520323	0.0537805	0.0448155	EUR
EGAN00001009541	0.0233112	0.051032	0.0514221	0.0515899	0.0446471	EUR
EGAN00001009542	0.0250741	0.0511746	0.051971	0.0534891	0.0449242	EUR
EGAN00001009543	0.0245951	0.0515983	0.0526322	0.0507184	0.0441576	EUR
EGAN00001009544	0.0186531	0.0508468	0.0515415	0.0529482	0.0444468	EUR
EGAN00001009546	0.0248419	0.0521672	0.0533229	0.0540486	0.0455024	EUR
EGAN00001009547	0.0195995	0.0493773	0.0503519	0.0534775	0.0445044	EUR
EGAN00001009548	0.0186812	0.0516825	0.0502635	0.0543513	0.0454334	EUR
EGAN00001009549	0.0184366	0.0506592	0.0481456	0.0528309	0.044738	EUR
EGAN00001009550	0.0188558	0.0526726	0.049705	0.0521987	0.0443059	EUR
EGAN00001009551	0.0225106	0.0504979	0.0524651	0.0529512	0.0449632	EUR
EGAN00001009552	0.0215801	0.0517445	0.0512334	0.0542781	0.0445973	EUR
EGAN00001009553	0.0187908	0.0507069	0.0506963	0.0514341	0.0446759	EUR
EGAN00001009554	0.0211908	0.0507903	0.0526732	0.0525402	0.0444605	EUR
EGAN00001009555	0.0258739	0.0513708	0.0508351	0.0526073	0.0446986	EUR
EGAN00001009556	0.0215962	0.0518963	0.0492993	0.0497808	0.0446539	EUR
EGAN00001009557	0.0252136	0.0518973	0.0509049	0.0533607	0.0448185	EUR
EGAN00001009558	0.0304399	0.0515291	0.0522834	0.0536392	0.0449646	EUR
EGAN00001009559	0.028646	0.0503443	0.0538473	0.0526094	0.0452089	EUR
EGAN00001009560	0.0264795	0.0520533	0.0514079	0.0520166	0.0444809	EUR
EGAN00001009561	0.0253163	0.0509528	0.0524257	0.052398	0.0447913	EUR
EGAN00001009562	0.0238449	0.0512033	0.0497965	0.052257	0.0440634	EUR
EGAN00001009563	0.0237518	0.0513167	0.0517716	0.0509815	0.0449471	EUR
EGAN00001009564	0.0217391	0.0516427	0.050991	0.0536655	0.0447212	EUR
EGAN00001009565	0.0214076	0.0508335	0.0517806	0.0539978	0.0446459	EUR
EGAN00001009566	0.022985	0.0522531	0.0511058	0.0518552	0.0443577	EUR
EGAN00001009567	0.0186886	0.0519294	0.0499422	0.0507681	0.0448916	EUR
EGAN00001009568	0.0199703	0.050602	0.0517839	0.0525739	0.0452208	EUR
EGAN00001009569	0.02318	0.0517181	0.0498341	0.0518391	0.0443483	EUR
EGAN00001009570	0.0205708	0.0505586	0.052187	0.0522385	0.0446913	EUR
EGAN00001009572	0.0222068	0.0506599	0.0521771	0.0533653	0.0448025	EUR
EGAN00001009573	0.0248487	0.0514779	0.0513453	0.0535076	0.044816	EUR
EGAN00001009574	0.0260175	0.0512646	0.0502189	0.0537419	0.044644	EUR
EGAN00001009575	0.0216782	0.0497853	0.0514329	0.0435886	0.0441839	EUR
EGAN00001009576	0.0174776	0.051279	0.0506707	0.0513467	0.0452615	EUR
EGAN00001009578	0.0276406	0.0517	0.0519727	0.0525733	0.0449574	EUR
EGAN00001009579	0.0219536	0.0512179	0.0501976	0.0546275	0.0455659	EUR
EGAN00001009580	0.0224758	0.0509408	0.0516719	0.0513114	0.0451672	EUR
EGAN00001009581	0.0228843	0.0508353	0.0521741	0.0534319	0.0448408	EUR
EGAN00001009583	0.0228543	0.0512304	0.0519495	0.051972	0.0446365	EUR
EGAN00001009584	0.0228923	0.0509238	0.0507429	0.0528607	0.0442863	EUR
EGAN00001009585	0.0160453	0.0512711	0.0515996	0.0492442	0.0437714	EUR
EGAN00001009586	0.0156751	0.0524644	0.0498799	0.0467397	0.044221	EUR
EGAN00001009587	0.0235182	0.0514692	0.051341	0.050442	0.0448674	EUR
EGAN00001009589	0.0199696	0.0511542	0.0501811	0.0540009	0.0455517	EUR
EGAN00001009590	0.0198942	0.0519092	0.0500533	0.0526287	0.0448107	EUR
EGAN00001009591	0.0201952	0.0508473	0.0517541	0.0516896	0.0446292	EUR
EGAN00001009592	0.0159285	0.0524834	0.048585	0.0522313	0.045798	EUR
EGAN00001009593	0.0258259	0.0517525	0.0512285	0.0514787	0.0443443	EUR
EGAN00001009594	0.0231964	0.0507725	0.0512391	0.0523813	0.0446915	EUR
EGAN00001021264	0.0210585	0.0513291	0.0512437	0.0524881	0.0447131	EUR
EGAN00001021269	0.0231614	0.0506553	0.0508807	0.0519688	0.0445829	EUR
EGAN00001021274	0.0207917	0.0503023	0.0511171	0.0528542	0.0445845	EUR
EGAN00001021281	0.018705	0.0512096	0.0502404	0.0522526	0.0449106	EUR
EGAN00001021289	0.0218225	0.0516963	0.0493655	0.0532245	0.0443493	EUR
EGAN00001021294	0.0227533	0.0504163	0.0503013	0.0515509	0.0444931	EUR
EGAN00001021298	0.0226603	0.050576	0.0510448	0.0526542	0.0452582	EUR
EGAN00001021299	0.0187249	0.0521448	0.048239	0.0528499	0.044358	EUR
EGAN00001021306	0.0206254	0.0506012	0.0481689	0.0518882	0.044412	EUR
EGAN00001021309	0.0237128	0.0508239	0.0524877	0.0530491	0.0445311	EUR
EGAN00001021312	0.0233804	0.0515588	0.0514202	0.0523014	0.0444518	EUR
EGAN00001021313	0.0217288	0.0515206	0.0508416	0.0513463	0.04447	EUR
EGAN00001021319	0.0253825	0.0511974	0.0503601	0.054867	0.0454207	EUR
EGAN00001021320	0.0227736	0.0520648	0.0521671	0.0503627	0.0449547	EUR
EGAN00001021321	0.0225768	0.0518043	0.0508658	0.0515307	0.0449508	EUR
EGAN00001021323	0.0229137	0.051456	0.0514485	0.0536095	0.0447677	EUR
EGAN00001021328	0.0200794	0.051111	0.0494692	0.0520559	0.0448043	EUR
EGAN00001021332	0.0260813	0.051989	0.0522982	0.0520216	0.0453751	EUR
EGAN00001021338	0.0231105	0.0516703	0.0518086	0.0536902	0.0446155	EUR
EGAN00001021346	0.0234021	0.051292	0.0520232	0.0526193	0.0453038	EUR
EGAN00001021403	0.022851	0.0508921	0.051181	0.0524166	0.0444749	EUR
EGAN00001021421	0.0241216	0.0512535	0.0513557	0.0519591	0.0446794	EUR
EGAN00001021426	0.0252481	0.0514657	0.0503036	0.0517952	0.0445584	EUR
EGAN00001021432	0.0220272	0.0512841	0.0501481	0.0530006	0.044223	EUR
EGAN00001021433	0.0266821	0.0513618	0.0523338	0.0538778	0.0454395	EUR
EGAN00001021436	0.0252948	0.050941	0.0522131	0.0549615	0.0443288	EUR
EGAN00001021439	0.0217586	0.0517479	0.0513475	0.0512285	0.0444367	EUR
EGAN00001021447	0.0222624	0.0508329	0.0521779	0.0522245	0.0451223	EUR
EGAN00001021450	0.00983927	0.051436	0.0490744	0.0487311	0.0451631	EUR
EGAN00001021452	0.0243393	0.0502851	0.0521959	0.0519144	0.0448052	EUR
EGAN00001021453	0.0232212	0.0506427	0.0521858	0.0530377	0.0441441	EUR
EGAN00001021454	0.0261711	0.0519872	0.0533138	0.0514753	0.044782	EUR
EGAN00001021476	0.0233963	0.051332	0.050122	0.0539513	0.0450582	EUR
EGAN00001021482	0.0254917	0.0514051	0.0500777	0.052016	0.0443033	EUR
EGAN00001021485	0.0234885	0.051653	0.050351	0.0518192	0.0443959	EUR
EGAN00001021495	0.0250908	0.0500507	0.0511781	0.0521317	0.0448731	EUR
EGAN00001021498	0.0259797	0.0518172	0.0525776	0.0507187	0.0453286	EUR
EGAN00001021499	0.0208288	0.0497519	0.0536654	0.0539874	0.0452771	EUR
EGAN00001021511	0.0233894	0.052764	0.0502667	0.0514962	0.0455589	EUR
EGAN00001021512	0.0278868	0.0525775	0.0512476	0.052207	0.0438363	EUR
EGAN00001021516	0.0198417	0.0519384	0.05047	0.0527933	0.0449858	EUR
EGAN00001021517	0.024613	0.0520577	0.0493175	0.0533719	0.0452517	EUR
EGAN00001021519	0.0201468	0.0516683	0.048914	0.0529254	0.0456301	EUR
EGAN00001021522	0.0241296	0.0512074	0.0520932	0.0523292	0.0448345	EUR
EGAN00001021523	0.0199021	0.0507347	0.0533801	0.0526621	0.044907	EUR
EGAN00001021526	0.0226592	0.0516695	0.0502108	0.053177	0.0442867	EUR
EGAN00001021527	0.0245417	0.051991	0.0496866	0.0521209	0.0443194	EUR
EGAN00001021529	0.0221449	0.0515834	0.0486399	0.0533957	0.0449147	EUR
EGAN00001021531	0.0242145	0.0512378	0.0548468	0.0529262	0.0455377	EUR
EGAN00001021532	0.023078	0.052082	0.0510205	0.0516666	0.0445204	EUR
EGAN00001021539	0.021884	0.0518598	0.0507486	0.0518001	0.0446687	EUR
EGAN00001021541	0.0299451	0.0529075	0.051627	0.053767	0.0448139	EUR
EGAN00001021548	0.0246987	0.0517542	0.049473	0.0517734	0.0455235	EUR
EGAN00001021551	0.0272726	0.0509471	0.0510783	0.052741	0.0444486	EUR
EGAN00001021552	0.0246614	0.0512052	0.0522216	0.052501	0.0443765	EUR
EGAN00001021553	0.0262576	0.0525457	0.0521495	0.0531697	0.0444175	EUR
EGAN00001021555	0.0271958	0.0522207	0.0513665	0.0527575	0.0450907	EUR
EGAN00001021558	0.0211726	0.0510122	0.0520227	0.0533986	0.0453472	EUR
EGAN00001021559	0.0190585	0.0517171	0.0487893	0.0514539	0.0444319	EUR
EGAN00001021561	0.0202331	0.0499758	0.0504573	0.0517293	0.0446184	EUR
EGAN00001021566	0.0168336	0.0512444	0.0498932	0.0532453	0.0449577	EUR
EGAN00001021568	0.0252924	0.0526474	0.0492126	0.0527928	0.0454035	EUR
EGAN00001021570	0.0242015	0.0512656	0.0502809	0.0516922	0.0445579	EUR
EGAN00001021571	0.0220953	0.0499436	0.0527564	0.053325	0.0448239	EUR
EGAN00001021574	0.0217253	0.0508825	0.0504594	0.0511875	0.0441473	EUR
EGAN00001021579	0.0222463	0.0522038	0.0497685	0.0522305	0.0448179	EUR
EGAN00001021580	0.0295153	0.0519411	0.0543435	0.0543009	0.0456061	EUR
EGAN00001021581	0.0218401	0.0513778	0.0511294	0.0511504	0.0450843	EUR
EGAN00001021583	0.0246017	0.0516037	0.0520802	0.0531102	0.045154	EUR
EGAN00001021584	0.0263945	0.052786	0.0513076	0.0503042	0.0451147	EUR
EGAN00001021585	0.0252689	0.0511947	0.0505395	0.0520083	0.0448882	EUR
EGAN00001021589	0.0251333	0.0510248	0.0504068	0.0502532	0.0442741	EUR
EGAN00001021592	0.0238868	0.0517939	0.0507591	0.0541869	0.0454229	EUR
EGAN00001021595	0.0229499	0.0505609	0.0550985	0.0523004	0.0444614	EUR
EGAN00001021598	0.0267916	0.0529324	0.051611	0.0519092	0.0452627	EUR
EGAN00001021599	0.0189302	0.0522771	0.0503784	0.0509299	0.0443337	EUR
EGAN00001021601	0.0230864	0.0523262	0.0520156	0.0532787	0.0452579	EUR
EGAN00001021604	0.0296196	0.0513236	0.0535376	0.0548025	0.0451489	EUR
EGAN00001021605	0.0242761	0.0516429	0.0523491	0.051403	0.0443231	EUR
EGAN00001021606	0.0204326	0.0506244	0.0507321	0.0536255	0.045142	EUR
EGAN00001021607	0.0236425	0.0511115	0.0491941	0.0518678	0.0450382	EUR
EGAN00001021609	0.0223308	0.0524257	0.0523337	0.0545839	0.0455768	EUR
EGAN00001021612	0.0245855	0.0517171	0.0492834	0.054638	0.0447864	EUR
EGAN00001021613	0.0262944	0.0516092	0.0511137	0.0526601	0.0450941	EUR
EGAN00001021617	0.0208455	0.0517184	0.0504014	0.0525125	0.0442645	EUR
EGAN00001021618	0.0239405	0.0506056	0.0520569	0.0531337	0.0450405	EUR
EGAN00001021621	0.0223479	0.0521799	0.05064	0.052948	0.0444665	EUR
EGAN00001021625	0.0194978	0.0510808	0.0496311	0.0516762	0.0449398	EUR
EGAN00001021627	0.0258779	0.0519514	0.0528043	0.0526208	0.0455134	EUR
EGAN00001021629	0.0225058	0.0515484	0.0501382	0.0528494	0.0445889	EUR
EGAN00001021630	0.0223929	0.0517597	0.0514992	0.0538066	0.045052	EUR
EGAN00001021637	0.0252387	0.0527012	0.0506771	0.0530097	0.0448118	EUR
EGAN00001021646	0.0213478	0.0517973	0.0498496	0.0539975	0.0436857	EUR
EGAN00001021649	0.0164844	0.0519018	0.0504948	0.0473185	0.0433139	EUR
EGAN00001021650	0.0276722	0.0508577	0.054057	0.0520188	0.0446046	EUR
EGAN00001021652	0.0178465	0.0515445	0.0515421	0.0533918	0.0443917	EUR
EGAN00001021653	0.0200995	0.0513082	0.0510265	0.0514072	0.0447233	EUR
EGAN00001021661	0.0192962	0.0513882	0.049958	0.0535291	0.0451331	EUR
EGAN00001021663	0.0229409	0.0516732	0.0505378	0.0524149	0.0440437	EUR
EGAN00001021678	0.0281114	0.0505485	0.0545932	0.0522798	0.0453788	EUR
EGAN00001021686	0.0193646	0.0510133	0.0515912	0.0519078	0.0453406	EUR
EGAN00001021692	0.01082	0.0526161	0.0497444	0.044838	0.0441688	EUR
EGAN00001021707	0.0219558	0.0509107	0.0506828	0.0534523	0.0442301	EUR
EGAN00001021709	0.0233536	0.0503113	0.0518615	0.0541038	0.045279	EUR
EGAN00001021710	0.028892	0.0532032	0.0515157	0.0510911	0.0456918	EUR
EGAN00001021711	0.0199282	0.0509015	0.0497018	0.0524637	0.0443763	EUR
EGAN00001021716	0.0251074	0.0519046	0.0497557	0.0527587	0.0441796	EUR
EGAN00001021720	0.0253034	0.0531342	0.0507725	0.0496541	0.0451147	EUR
EGAN00001021722	0.0235857	0.0507171	0.0502865	0.0535595	0.0450523	EUR
EGAN00001021728	0.0246286	0.0521219	0.049926	0.0527019	0.0449424	EUR
EGAN00001021729	0.0209035	0.0517463	0.0498559	0.0520418	0.044096	EUR
EGAN00001021732	0.0269721	0.0506809	0.0492045	0.0518516	0.0447505	EUR
EGAN00001021740	0.022793	0.0508792	0.0518946	0.0509313	0.0446932	EUR
EGAN00001021743	0.0211224	0.0506675	0.051765	0.0527571	0.0438161	EUR
EGAN00001021745	0.0199731	0.0514763	0.0499561	0.0535578	0.0456477	EUR
EGAN00001021755	0.0259364	0.0516268	0.0502154	0.0516882	0.0443481	EUR
EGAN00001021764	0.0294629	0.0519201	0.0517577	0.0550409	0.0451691	EUR
EGAN00001021766	0.0216582	0.0510402	0.0512224	0.0539587	0.0445833	EUR
EGAN00001021768	0.0247497	0.0508397	0.0514427	0.0521516	0.0447966	EUR
EGAN00001021772	0.0267004	0.05261	0.0509752	0.0556807	0.0450937	EUR
EGAN00001021773	0.0212625	0.0522179	0.050514	0.0549792	0.0447673	EUR
EGAN00001021776	0.0240233	0.0514633	0.0505442	0.0543753	0.0446775	EUR
EGAN00001021780	0.0260964	0.0513651	0.0542824	0.0553313	0.0448992	EUR
EGAN00001021781	0.0235632	0.0518222	0.0512056	0.0535038	0.0451653	EUR
EGAN00001021783	0.0216784	0.0510462	0.0489149	0.0545827	0.0450074	EUR
EGAN00001021785	0.0222441	0.0512099	0.0531458	0.0521487	0.0447102	EUR
EGAN00001021788	0.0252847	0.0500833	0.0546982	0.0549016	0.0450523	EUR
EGAN00001021789	0.024206	0.0510522	0.0528255	0.0528247	0.0449313	EUR
EGAN00001021790	0.0217938	0.0509684	0.0498814	0.0510003	0.0441144	EUR
EGAN00001021794	0.0281454	0.051887	0.0511086	0.0539789	0.0448577	EUR
EGAN00001021795	0.0241174	0.0517449	0.0512008	0.051465	0.0437592	EUR
EGAN00001021797	0.0244653	0.0524352	0.0488912	0.0539002	0.0453182	EUR
EGAN00001021800	0.0265426	0.0513108	0.0521867	0.0526896	0.0440867	EUR
EGAN00001021802	0.0217664	0.0511485	0.0511756	0.052029	0.0442592	EUR
EGAN00001021803	0.0179131	0.0507525	0.0498508	0.0535558	0.0444631	EUR
EGAN00001021807	0.0233814	0.0525031	0.0496522	0.0506071	0.0442654	EUR
EGAN00001021808	0.0244967	0.0512979	0.0521679	0.0501718	0.0449858	EUR
EGAN00001021810	0.025345	0.0518405	0.0513134	0.0531707	0.0449406	EUR
EGAN00001021811	0.0231662	0.0515968	0.0492909	0.0498872	0.0438157	EUR
EGAN00001021816	0.0297118	0.0512767	0.0535628	0.0528697	0.0452863	EUR
EGAN00001021820	0.0180505	0.0519865	0.0514583	0.0527933	0.0447847	EUR
EGAN00001021821	0.0168954	0.0498833	0.0509105	0.0538111	0.0448211	EUR
EGAN00001021827	0.0285882	0.0530411	0.0486844	0.0533137	0.0451029	EUR
EGAN00001021829	0.026771	0.0519426	0.0526982	0.0530022	0.0452034	EUR
EGAN00001021830	0.0211371	0.0512579	0.0518625	0.0499933	0.0444302	EUR
EGAN00001021835	0.019056	0.0504449	0.0505802	0.0522449	0.0444834	EUR
EGAN00001021838	0.0194312	0.0513328	0.0500003	0.0535574	0.0444234	EUR
EGAN00001021843	0.0271582	0.0523797	0.0506284	0.053027	0.0448744	EUR
EGAN00001021846	0.0240897	0.0515128	0.0516295	0.0543239	0.044662	EUR
EGAN00001021855	0.0247902	0.0512554	0.0511713	0.054489	0.0449633	EUR
EGAN00001021860	0.0277211	0.0519037	0.0521014	0.0533668	0.0450319	EUR
EGAN00001021863	0.0225354	0.0516179	0.0500336	0.0516631	0.0443095	EUR
EGAN00001021867	0.023099	0.051193	0.0499737	0.0527665	0.0447563	EUR
EGAN00001021871	0.0205227	0.0499609	0.0506566	0.0513148	0.0450386	EUR
EGAN00001021873	0.0273963	0.0522463	0.0524146	0.0508169	0.0450408	EUR
EGAN00001021875	0.0218558	0.0512737	0.0508605	0.0548902	0.0440677	EUR
EGAN00001021889	0.0222893	0.0512979	0.0514236	0.0526083	0.0448402	EUR
EGAN00001021891	0.0229752	0.0510649	0.0518446	0.0539491	0.0453136	EUR
EGAN00001021896	0.0241003	0.0504899	0.0513564	0.0532984	0.0444771	EUR
EGAN00001021897	0.0277639	0.0514049	0.0535236	0.0555831	0.0454682	EUR
EGAN00001021910	0.0237355	0.050678	0.0513553	0.054545	0.0451354	EUR
EGAN00001021921	0.0216718	0.0513878	0.0514085	0.0530613	0.0448327	EUR
EGAN00001021922	0.0215927	0.0502466	0.0495387	0.0530754	0.0445478	EUR
EGAN00001021930	0.0243701	0.0507733	0.0511275	0.0524973	0.0445984	EUR
EGAN00001021936	0.0279807	0.0513573	0.0527363	0.0532933	0.0455596	EUR
EGAN00001021946	0.0242165	0.0518969	0.0508471	0.0518121	0.0445026	EUR
EGAN00001021947	0.026191	0.0519409	0.0519803	0.0542408	0.0454894	EUR
EGAN00001021948	0.0166616	0.0491755	0.0513149	0.0457655	0.0439067	EUR
EGAN00001021950	0.0195719	0.0512382	0.0497082	0.052748	0.0448689	EUR
EGAN00001021952	0.0240992	0.0511688	0.0506651	0.052291	0.0446766	EUR
EGAN00001021953	0.0246525	0.0506494	0.0519609	0.052874	0.0449547	EUR
EGAN00001021954	0.0196048	0.0507061	0.0516027	0.0530087	0.0456722	EUR
EGAN00001021959	0.029398	0.0513351	0.0533566	0.0533502	0.0453278	EUR
EGAN00001021960	0.0262705	0.0509265	0.0517855	0.0528595	0.0451849	EUR
EGAN00001021983	0.0228921	0.0516326	0.051634	0.0512861	0.0443373	EUR
EGAN00001021985	0.0231576	0.0518274	0.0500325	0.0516246	0.0441964	EUR
EGAN00001021992	0.0170127	0.0513549	0.0507198	0.0490432	0.0448909	EUR
EGAN00001021996	0.0219976	0.051164	0.0494779	0.0517873	0.0442055	EUR
EGAN00001021997	0.032821	0.0518869	0.052209	0.0532099	0.0467966	EUR
EGAN00001021999	0.0215132	0.0520013	0.0513113	0.0501573	0.0442531	EUR
EGAN00001022004	0.0205896	0.050261	0.0512228	0.0508675	0.0440759	EUR
EGAN00001022005	0.0217206	0.0523888	0.0506084	0.0516712	0.0444538	EUR
EGAN00001022006	0.0197476	0.050545	0.0502737	0.0525858	0.0444079	EUR
EGAN00001022011	0.0216042	0.0518918	0.0495915	0.0502868	0.0448366	EUR
EGAN00001022012	0.0216729	0.0515287	0.0497083	0.053127	0.0446037	EUR
EGAN00001022013	0.0233424	0.0507903	0.0528048	0.0536929	0.0453449	EUR
EGAN00001022019	0.0249445	0.0510896	0.0511714	0.0527991	0.0440202	EUR
EGAN00001022020	0.0194491	0.0515576	0.0508281	0.0548806	0.0450686	EUR
EGAN00001022021	0.0283928	0.0518761	0.0515323	0.0498242	0.0443128	EUR
EGAN00001022025	0.0220857	0.050056	0.0529644	0.0506299	0.0441961	EUR
EGAN00001022027	0.0275234	0.0526461	0.0509643	0.0509753	0.0449467	EUR
EGAN00001022029	0.0193712	0.0514667	0.0487012	0.0525196	0.0447335	EUR
EGAN00001022030	0.0196371	0.0506575	0.0504185	0.0517682	0.0439667	EUR
EGAN00001022031	0.0208147	0.051482	0.0505262	0.0527754	0.0447507	EUR
EGAN00001022041	0.020204	0.0514248	0.0533257	0.0542252	0.0449377	EUR
EGAN00001022044	0.0209631	0.0523105	0.051372	0.0511392	0.0453311	EUR
EGAN00001022045	0.0241262	0.0511422	0.0522437	0.0510107	0.0441344	EUR
EGAN00001022048	0.0251174	0.052096	0.0504222	0.0530855	0.0446892	EUR
EGAN00001022049	0.024023	0.0515742	0.050117	0.0539069	0.0449373	EUR
EGAN00001022051	0.0155426	0.0521118	0.0476176	0.0500974	0.0446745	EUR
EGAN00001022052	0.0245374	0.0513663	0.0509706	0.0533301	0.0446679	EUR
EGAN00001022053	0.0268645	0.0514386	0.0525659	0.053557	0.0446117	EUR
EGAN00001022055	0.0326776	0.0519535	0.0537957	0.0520761	0.0458347	EUR
EGAN00001022056	0.0237912	0.0506631	0.0500437	0.0546134	0.044589	EUR
EGAN00001022057	0.0284452	0.0533172	0.0516456	0.0539043	0.0449643	EUR
EGAN00001022059	0.0281779	0.0521039	0.0524939	0.0541711	0.0448591	EUR
EGAN00001022060	0.0253285	0.0523332	0.0501876	0.0522393	0.0446455	EUR
EGAN00001022061	0.0150581	0.0520668	0.0476241	0.0519182	0.0451391	EUR
EGAN00001022062	0.0294792	0.0517651	0.0544895	0.0521564	0.0453534	EUR
EGAN00001022063	0.0274076	0.0518058	0.0519901	0.0521132	0.0454821	EUR
EGAN00001022065	0.02598	0.0518397	0.0512393	0.051823	0.0440556	EUR
EGAN00001022070	0.0206206	0.0506512	0.0526312	0.0536178	0.0445174	EUR
EGAN00001022075	0.0246924	0.0515014	0.0516946	0.0525698	0.0447756	EUR
EGAN00001022077	0.0272437	0.0520283	0.0526907	0.0543482	0.045224	EUR
EGAN00001022079	0.0296712	0.0503328	0.0564834	0.0548219	0.0455974	EUR
EGAN00001022084	0.024826	0.0509173	0.0522643	0.0541681	0.0446648	EUR
EGAN00001022109	0.0237502	0.0515375	0.051009	0.0536273	0.0452826	EUR
EGAN00001022110	0.0197403	0.0511265	0.0489526	0.0523759	0.0443177	EUR
EGAN00001022111	0.0140084	0.0509133	0.050003	0.0488399	0.0438626	EUR
EGAN00001022112	0.02137	0.0519514	0.0513624	0.0505719	0.0445967	EUR
EGAN00001022120	0.0166068	0.0518273	0.0485057	0.0508398	0.0440842	EUR
EGAN00001022122	0.0171718	0.0513437	0.0508923	0.0512391	0.0452924	EUR
EGAN00001022128	0.0151613	0.0528183	0.0507714	0.0487301	0.044198	EUR
EGAN00001022136	0.0282524	0.0525065	0.0502513	0.0521912	0.0439185	EUR
EGAN00001022214	0.0182359	0.0509035	0.049166	0.0508453	0.0425603	EUR
EGAN00001022228	0.0236273	0.0500384	0.05175	0.0527972	0.0445695	EUR
EGAN00001022240	0.0255481	0.0507651	0.053332	0.0545301	0.0457845	EUR
EGAN00001022252	0.019687	0.0506145	0.0490259	0.0541392	0.0447704	EUR
EGAN00001022424	0.0173583	0.0522465	0.0527324	0.0523304	0.0450397	EUR
EGAN00001022458	0.0218782	0.0504142	0.052817	0.0529178	0.0450268	EUR
EGAN00001022459	0.0209872	0.0507962	0.0499372	0.0539304	0.0440628	EUR
EGAN00001022465	0.0238912	0.0520907	0.0515779	0.0516805	0.0449661	EUR
EGAN00001022468	0.0274419	0.0504859	0.051699	0.0529439	0.0445778	EUR
EGAN00001022470	0.0241791	0.0522506	0.0514578	0.0522084	0.0442076	EUR
EGAN00001022481	0.0257176	0.0523238	0.0505432	0.0518906	0.0449087	EUR
EGAN00001022501	0.0236819	0.0504991	0.0539253	0.0540711	0.0448605	EUR
EGAN00001022514	0.0233621	0.0509737	0.0513981	0.0520749	0.0444486	EUR
EGAN00001022518	0.0204441	0.051747	0.0485728	0.0513169	0.0446052	EUR
EGAN00001022522	0.0185089	0.0512976	0.049697	0.0532527	0.045173	EUR
EGAN00001022532	0.0215788	0.0508672	0.0529363	0.0530464	0.0440892	EUR
EGAN00001022598	0.0237372	0.0522986	0.0506049	0.052428	0.0442655	EUR
EGAN00001022602	0.023591	0.0509845	0.0513024	0.0511314	0.0446902	EUR
EGAN00001022610	0.0228888	0.0508908	0.0519451	0.0542469	0.0448744	EUR
EGAN00001022612	0.0256388	0.0506704	0.0522114	0.0514063	0.0443999	EUR
EGAN00001022625	0.0267433	0.0517397	0.049983	0.0520677	0.0448439	EUR
EGAN00001022636	0.0195403	0.051032	0.0507083	0.0536953	0.0447907	EUR
EGAN00001022655	0.023526	0.0515383	0.0515846	0.0532915	0.0445871	EUR
EGAN00001022672	0.0186171	0.0516384	0.0502726	0.0517399	0.0439532	EUR
EGAN00001022718	0.0152505	0.0514565	0.0490453	0.0530238	0.0448126	EUR
EGAN00001022725	0.0259014	0.0503699	0.0508598	0.0518074	0.0444268	EUR
EGAN00001022756	0.0276925	0.0504424	0.0531478	0.0541149	0.0452698	EUR
EGAN00001022772	0.0227255	0.0506335	0.0473677	0.0535573	0.0443388	EUR
EGAN00001022787	0.0248662	0.0516247	0.0525079	0.0511472	0.0449709	EUR
EGAN00001022790	0.0238582	0.0516583	0.0490049	0.0540052	0.0448159	EUR
EGAN00001022813	0.02828	0.0520967	0.0500255	0.0527529	0.0451269	EUR
EGAN00001022898	0.0205326	0.0516849	0.050843	0.0533488	0.0450444	EUR
EGAN00001022899	0.0199224	0.0523581	0.0491316	0.0521109	0.0445411	EUR
EGAN00001022901	0.0253083	0.0522364	0.0500565	0.0498853	0.0451133	EUR
EGAN00001022909	0.0281026	0.0529424	0.0502771	0.0513763	0.0454704	EUR
EGAN00001022919	0.0234442	0.0497586	0.0538159	0.0522013	0.044583	EUR
EGAN00001022921	0.020717	0.0516454	0.0502992	0.0533408	0.0448835	EUR
EGAN00001022924	0.0207241	0.0508271	0.0524053	0.0535181	0.0443033	EUR
EGAN00001022938	0.0234279	0.0509472	0.0520061	0.0512508	0.0444399	EUR
EGAN00001022939	0.0236404	0.0508315	0.051856	0.0529771	0.044756	EUR
EGAN00001022941	0.0239407	0.0523625	0.0504396	0.0528968	0.0447798	EUR
EGAN00001022947	0.0220804	0.0519629	0.052467	0.0501258	0.0451185	EUR
EGAN00001022948	0.0253604	0.0502546	0.0532072	0.052657	0.0445975	EUR
EGAN00001022953	0.0238994	0.0510717	0.050224	0.0517096	0.0447486	EUR
EGAN00001022955	0.0265491	0.0514499	0.0538852	0.053825	0.0449952	EUR
EGAN00001022963	0.0179653	0.0514722	0.0494555	0.0513055	0.0442295	EUR
EGAN00001022978	0.018619	0.0509263	0.0511999	0.0540879	0.0441271	EUR
EGAN00001022979	0.0276739	0.0513404	0.0536741	0.0538931	0.0454106	EUR
EGAN00001023011	0.0192668	0.050715	0.0507074	0.0544954	0.045242	EUR
EGAN00001023030	0.015577	0.052105	0.0502172	0.0526215	0.0456322	EUR
EGAN00001023039	0.0280138	0.0526797	0.0524563	0.0509226	0.0457925	EUR
EGAN00001023049	0.0217893	0.0514572	0.052476	0.0528878	0.0451513	EUR
EGAN00001023055	0.0229413	0.0520372	0.0510374	0.0538554	0.0455395	EUR
EGAN00001023059	0.0227967	0.0510702	0.0515404	0.0534451	0.0449495	EUR
EGAN00001023060	0.0187118	0.0511542	0.0514448	0.0519951	0.044562	EUR
EGAN00001023091	0.0198251	0.0502262	0.0525314	0.0512845	0.0444862	EUR
EGAN00001023096	0.0272553	0.0516309	0.0526637	0.0528922	0.0448178	EUR
EGAN00001023100	0.0231478	0.0508599	0.0500628	0.0518712	0.0444387	EUR
EGAN00001023101	0.0268695	0.0514657	0.0535456	0.0524652	0.0445452	EUR
EGAN00001023111	0.0213902	0.0505435	0.0504574	0.0547573	0.0449809	EUR
EGAN00001023112	0.0240008	0.0510363	0.0494663	0.0541558	0.0442145	EUR
EGAN00001023122	0.0222801	0.0525218	0.0520376	0.0529476	0.0450848	EUR
EGAN00001023125	0.0162887	0.0526169	0.0493757	0.0522424	0.0450752	EUR
EGAN00001023127	0.0262494	0.0530948	0.0512866	0.0506167	0.0444546	EUR
EGAN00001023136	0.0250625	0.0503152	0.053976	0.0533454	0.0454137	EUR
EGAN00001023142	0.0264744	0.0521615	0.0521801	0.0514249	0.0448793	EUR
EGAN00001023148	0.0293086	0.0528276	0.0526696	0.0521164	0.0444793	EUR
EGAN00001023154	0.0227661	0.0518124	0.0499031	0.051233	0.0445455	EUR
EGAN00001023155	0.0183689	0.0508218	0.0500955	0.0535055	0.0442897	EUR
EGAN00001023160	0.0204279	0.0510086	0.0511842	0.0523484	0.0448791	EUR
EGAN00001023168	0.0222789	0.0514322	0.0500687	0.0533517	0.044271	EUR
EGAN00001023172	0.0219077	0.0511705	0.0521508	0.0536428	0.0446386	EUR
EGAN00001023177	0.0249248	0.0509822	0.0506694	0.0535568	0.0449048	EUR
EGAN00001023184	0.0227878	0.0509024	0.0514596	0.0512482	0.0444322	EUR
EGAN00001023185	0.0230245	0.0508112	0.0526763	0.0535317	0.0439316	EUR
EGAN00001023186	0.0247779	0.0511707	0.0502856	0.0528553	0.0444745	EUR
EGAN00001023194	0.0200842	0.0504914	0.050146	0.0531055	0.0447238	EUR
EGAN00001023197	0.0200169	0.0505279	0.054496	0.0544232	0.0450472	EUR
EGAN00001023199	0.0210692	0.0515114	0.0496847	0.0535875	0.0443847	EUR
EGAN00001023202	0.0221932	0.0516483	0.0516959	0.0513369	0.0452585	EUR
EGAN00001023206	0.0212493	0.0521655	0.0510903	0.0527021	0.0449297	EUR
EGAN00001023208	0.0246574	0.0510249	0.0524613	0.0514637	0.0446578	EUR
EGAN00001023210	0.0195584	0.0513208	0.0538874	0.0536321	0.0445589	EUR
EGAN00001023211	0.0225604	0.0510017	0.0527751	0.051626	0.0453222	EUR
EGAN00001023215	0.0200542	0.0508978	0.0515728	0.0530522	0.0447114	EUR
EGAN00001023218	0.0229062	0.0509242	0.0523985	0.0531281	0.0444131	EUR
EGAN00001023220	0.0208792	0.0521805	0.0509757	0.053115	0.0450576	EUR
EGAN00001023221	0.0230926	0.0528447	0.0507857	0.0519698	0.0445351	EUR
EGAN00001023223	0.0219609	0.0502548	0.0527711	0.0528121	0.0442394	EUR
EGAN00001023224	0.0229543	0.0509624	0.0514157	0.0535241	0.0445672	EUR
EGAN00001023225	0.0130246	0.0529747	0.0505485	0.0452034	0.0443177	EUR
EGAN00001023227	0.0235466	0.0527765	0.0510657	0.0490445	0.0438742	EUR
EGAN00001023228	0.0224092	0.0521123	0.0494051	0.048554	0.044765	EUR
EGAN00001023229	0.0261873	0.0509987	0.0534195	0.0514977	0.0441445	EUR
EGAN00001023233	0.0219089	0.0524697	0.050062	0.0512087	0.0443547	EUR
EGAN00001023235	0.0232684	0.050555	0.0511163	0.0538297	0.0445461	EUR
EGAN00001023237	0.0273548	0.0508623	0.0542868	0.0545237	0.0455859	EUR
EGAN00001023238	0.0247472	0.0507847	0.0517696	0.0516141	0.0442137	EUR
EGAN00001023240	0.0275974	0.0517565	0.0514521	0.0512133	0.0455568	EUR
EGAN00001023244	0.0217945	0.0509422	0.0521889	0.0533734	0.0446727	EUR
EGAN00001023245	0.0233821	0.0524619	0.0510355	0.0516411	0.0448314	EUR
EGAN00001023246	0.0212549	0.0509409	0.0501196	0.0543929	0.0444919	EUR
EGAN00001023247	0.0232894	0.0518502	0.0501612	0.0513907	0.0449572	EUR
EGAN00001023253	0.0256446	0.0526183	0.0508727	0.0523713	0.0438683	EUR
EGAN00001023256	0.0232223	0.0507311	0.0509852	0.0520305	0.0447662	EUR
EGAN00001023258	0.0200181	0.0520992	0.0495563	0.0514035	0.0448168	EUR
EGAN00001023262	0.0211697	0.0507968	0.052661	0.0545554	0.0447755	EUR
EGAN00001023269	0.0264013	0.0519929	0.051405	0.0523161	0.0448742	EUR
EGAN00001023270	0.0284046	0.0516104	0.0514807	0.0533606	0.0453859	EUR
EGAN00001023271	0.0220313	0.0510104	0.0509103	0.0526103	0.0453179	EUR
EGAN00001023273	0.0254481	0.0516578	0.0515473	0.0527174	0.0449155	EUR
EGAN00001023274	0.0255985	0.0513292	0.0524668	0.0502389	0.0443974	EUR
EGAN00001023275	0.0217268	0.052339	0.0515583	0.0510183	0.0448089	EUR
EGAN00001023277	0.0242238	0.050051	0.0508648	0.0555894	0.0451678	EUR
EGAN00001023282	0.0199632	0.0512841	0.0497337	0.0521876	0.0437889	EUR
EGAN00001023283	0.0179947	0.0508777	0.0497706	0.0518857	0.0454878	EUR
EGAN00001023286	0.020821	0.0496792	0.0529615	0.0540888	0.044956	EUR
EGAN00001023288	0.0185682	0.0507397	0.0499141	0.0537015	0.0451248	EUR
EGAN00001023289	0.0208399	0.0515908	0.0491454	0.051754	0.0441774	EUR
EGAN00001023291	0.0233583	0.0505003	0.0507863	0.052262	0.0450598	EUR
EGAN00001023296	0.0261903	0.0509322	0.0538562	0.0531685	0.0446669	EUR
EGAN00001023298	0.0199865	0.0522657	0.0511927	0.052204	0.0449385	EUR
EGAN00001023301	0.0210436	0.0517051	0.048918	0.051238	0.0435704	EUR
EGAN00001023302	0.0176064	0.0508086	0.0499832	0.054526	0.0451427	EUR
EGAN00001023304	0.0246645	0.0522195	0.0493776	0.0542235	0.0444414	EUR
EGAN00001023305	0.0215661	0.05134	0.0517546	0.0518657	0.0442314	EUR
EGAN00001023315	0.0205401	0.0510626	0.0519978	0.0505065	0.0450117	EUR
EGAN00001023316	0.0212985	0.0510686	0.0494426	0.0536947	0.0447586	EUR
EGAN00001023317	0.0219242	0.0507981	0.0523154	0.0500132	0.044219	EUR
EGAN00001023318	0.0231406	0.0503627	0.0497492	0.0524461	0.0449131	EUR
EGAN00001023321	0.0250081	0.0510414	0.0513724	0.0524321	0.0449391	EUR
EGAN00001023322	0.0213988	0.0512476	0.0523974	0.0520222	0.045102	EUR
EGAN00001023323	0.0224577	0.0504767	0.0530684	0.0520722	0.0445556	EUR
EGAN00001023325	0.0177517	0.0511389	0.049231	0.0507674	0.0449332	EUR
EGAN00001023326	0.0233348	0.0517801	0.0509609	0.0501018	0.0448033	EUR
EGAN00001023331	0.0271373	0.0508022	0.0517386	0.0516396	0.0447934	EUR
EGAN00001023333	0.0220642	0.052082	0.0495216	0.0513313	0.0444038	EUR
EGAN00001023337	0.0212087	0.0518948	0.0506013	0.0521677	0.0445686	EUR
EGAN00001023338	0.024134	0.052551	0.0519555	0.0535095	0.0452493	EUR
EGAN00001023340	0.0237148	0.050562	0.0534006	0.0546756	0.0454691	EUR
EGAN00001023341	0.0225631	0.0502748	0.0525945	0.0535559	0.0445859	EUR
EGAN00001023342	0.0203398	0.0514014	0.0526242	0.0522045	0.0448353	EUR
EGAN00001023344	0.0278804	0.0524037	0.0488775	0.0529111	0.0450202	EUR
EGAN00001023345	0.0199176	0.0519949	0.0483337	0.0499783	0.0448466	EUR
EGAN00001023347	0.0235505	0.0516159	0.0504736	0.0520392	0.0448113	EUR
EGAN00001023350	0.0287966	0.051711	0.0506215	0.0524476	0.0447988	EUR
EGAN00001023351	0.02897	0.051988	0.0536481	0.0521301	0.0449472	EUR
EGAN00001023352	0.0207685	0.0515845	0.05041	0.0527699	0.0443669	EUR
EGAN00001023353	0.0221261	0.0511338	0.0511537	0.0511969	0.0448417	EUR
EGAN00001023354	0.0262963	0.0518211	0.0518817	0.0535041	0.0451407	EUR
EGAN00001023356	0.00928459	0.0528202	0.050489	0.0458338	0.0454899	EUR
EGAN00001023357	0.0240632	0.0501209	0.0532484	0.0526927	0.0451655	EUR
EGAN00001023358	0.0241609	0.0503565	0.0525496	0.0538231	0.0452015	EUR
EGAN00001023359	0.0199959	0.0516785	0.0494718	0.0529039	0.0448163	EUR
EGAN00001023360	0.027543	0.0512127	0.0521649	0.0530654	0.0444087	EUR
EGAN00001023361	0.025194	0.0521731	0.0522939	0.0531552	0.0455481	EUR
EGAN00001023364	0.0235728	0.0512064	0.0506347	0.0527972	0.0447898	EUR
EGAN00001023366	0.02282	0.0514562	0.051659	0.0529384	0.0445429	EUR
EGAN00001023368	0.0230098	0.0516872	0.0527413	0.0546116	0.0445225	EUR
EGAN00001023370	0.0207648	0.0513545	0.0510163	0.052743	0.0451492	EUR
EGAN00001023371	0.0220052	0.0508386	0.0495887	0.0536708	0.0452486	EUR
EGAN00001023377	0.0260475	0.0523268	0.0503378	0.0529553	0.0440001	EUR
EGAN00001023381	0.0216111	0.0498948	0.0530653	0.0531035	0.0447801	EUR
EGAN00001023383	0.0241571	0.051946	0.0492672	0.0523315	0.0443562	EUR
EGAN00001023385	0.0210545	0.0510459	0.048784	0.0530529	0.0443363	EUR
EGAN00001023386	0.0274667	0.0520804	0.0516388	0.0517399	0.0447001	EUR
EGAN00001023394	0.0176326	0.0526511	0.0492898	0.0531328	0.0445743	EUR
EGAN00001023395	0.0214717	0.0512734	0.0484075	0.0536151	0.04439	EUR
EGAN00001023398	0.0238563	0.0515372	0.0517115	0.0503784	0.0451353	EUR
EGAN00001023402	0.0234028	0.052022	0.0525008	0.0501865	0.044643	EUR
EGAN00001023403	0.0239705	0.0504065	0.0503914	0.0511692	0.0444508	EUR
EGAN00001023404	0.021232	0.0520359	0.050937	0.0517348	0.0449799	EUR
EGAN00001023405	0.024125	0.0512036	0.0504994	0.0517719	0.0449676	EUR
EGAN00001023406	0.0256668	0.0513371	0.0533019	0.052256	0.0446129	EUR
EGAN00001023407	0.0237978	0.0512262	0.0521206	0.0514631	0.0450462	EUR
EGAN00001023412	0.0245941	0.0510163	0.0511536	0.0532608	0.0451268	EUR
EGAN00001023415	0.0254426	0.0518133	0.0488221	0.0525343	0.0449426	EUR
EGAN00001023418	0.0231252	0.0504838	0.051434	0.0511496	0.0438262	EUR
EGAN00001023421	0.0275379	0.0513447	0.0534168	0.0534349	0.0450275	EUR
EGAN00001023423	0.0244045	0.0513763	0.0498667	0.0522556	0.0448892	EUR
EGAN00001023427	0.0262755	0.0499598	0.0512182	0.0530303	0.044897	EUR
EGAN00001023428	0.0223175	0.0512659	0.0498666	0.0529577	0.0444893	EUR
EGAN00001023432	0.023301	0.0522808	0.0510824	0.0523069	0.0446929	EUR
EGAN00001023433	0.027005	0.0522219	0.0518153	0.0521041	0.0449418	EUR
EGAN00001023444	0.0200996	0.051747	0.0503967	0.0518909	0.0446779	EUR
EGAN00001023446	0.0278606	0.0506958	0.0510532	0.0538353	0.0447273	EUR
EGAN00001023450	0.0226622	0.0513841	0.050323	0.0520081	0.0441429	EUR
EGAN00001023453	0.0247438	0.0512183	0.0519676	0.0530238	0.0448262	EUR
EGAN00001023458	0.019612	0.0514843	0.0507054	0.0522352	0.0446878	EUR
EGAN00001023461	0.0195695	0.0510257	0.0490996	0.0519653	0.0446256	EUR
EGAN00001023466	0.0228242	0.0509457	0.0524444	0.0527487	0.0448239	EUR
EGAN00001023467	0.0234921	0.051518	0.0509849	0.052798	0.0446312	EUR
EGAN00001023483	0.0203695	0.0521151	0.0498397	0.053254	0.0451164	EUR
EGAN00001023500	0.0176405	0.0504801	0.0508641	0.052564	0.0443245	EUR
EGAN00001023520	0.0279548	0.052062	0.0512854	0.0521339	0.04527	EUR
EGAN00001023533	0.0231431	0.0527481	0.0495001	0.0522753	0.0442816	EUR
EGAN00001023576	0.0244151	0.0509763	0.0529731	0.0533271	0.0446608	EUR
EGAN00001023590	0.0243613	0.0517131	0.052086	0.050365	0.0445631	EUR
EGAN00001023598	0.0282361	0.0521366	0.0519701	0.0517824	0.0448409	EUR
EGAN00001023599	0.0271983	0.0521847	0.0527	0.0519454	0.0451418	EUR
EGAN00001023610	0.0244965	0.0516272	0.0476846	0.0515895	0.0446036	EUR
EGAN00001023618	0.0286858	0.0528469	0.053013	0.0504694	0.0449214	EUR
EGAN00001023673	0.0216601	0.0516549	0.0520441	0.0514224	0.0446254	EUR
EGAN00001023842	0.0251526	0.0526121	0.0525937	0.0518159	0.0451092	EUR
EGAN00001023865	0.0147402	0.0511632	0.0498911	0.0518401	0.0455662	EUR
EGAN00001023885	0.0267871	0.051837	0.051214	0.0519259	0.0441948	EUR
EGAN00001023916	0.0279925	0.0517298	0.0530455	0.05307	0.0452463	EUR
EGAN00001023958	0.0247679	0.0511279	0.0503205	0.0545418	0.0452101	EUR
EGAN00001023959	0.0252783	0.0510635	0.0501806	0.0508999	0.0443928	EUR
EGAN00001023984	0.0250773	0.0513856	0.0509941	0.0510807	0.0450503	EUR
EGAN00001023989	0.0180968	0.0512852	0.048388	0.0539355	0.0441684	EUR
EGAN00001023990	0.0230835	0.0515716	0.0512003	0.0504766	0.0445617	EUR
EGAN00001024000	0.0247032	0.0514107	0.0518111	0.0542902	0.044838	EUR
EGAN00001024129	0.0172013	0.0529479	0.0492081	0.0489865	0.0442089	EUR
EGAN00001024167	0.0257386	0.0514431	0.0512838	0.0507702	0.0449069	EUR
EGAN00001024291	0.0260483	0.0505977	0.0505001	0.0536002	0.0449754	EUR
EGAN00001024309	0.0221911	0.0519503	0.0495201	0.0517976	0.0450043	EUR
EGAN00001024333	0.0187066	0.0517601	0.0512758	0.0519303	0.0445349	EUR
EGAN00001024335	0.0204092	0.0506186	0.0482433	0.0547039	0.0451748	EUR
EGAN00001024336	0.0231107	0.0506732	0.0507065	0.0531814	0.0444327	EUR
EGAN00001024356	0.0294005	0.0522362	0.0534327	0.0506813	0.0446731	EUR
EGAN00001024359	0.02672	0.051879	0.0505106	0.0526154	0.0446798	EUR
EGAN00001024364	0.0238426	0.051269	0.051925	0.0511687	0.0452114	EUR
EGAN00001024365	0.024675	0.0515638	0.0535671	0.0523001	0.0448841	EUR
EGAN00001024390	0.0251346	0.0497344	0.053345	0.0531267	0.0451953	EUR
EGAN00001025052	0.02331	0.051106	0.0497939	0.0534174	0.0442352	EUR
EGAN00001025451	0.0252117	0.0522205	0.0513339	0.0545186	0.0450357	EUR
EGAN00001025462	0.0232557	0.0514407	0.0498294	0.0515028	0.0451608	EUR
EGAN00001025463	0.0227856	0.0512183	0.0523258	0.0510101	0.0441608	EUR
EGAN00001025466	0.0243472	0.0507186	0.051029	0.0531871	0.0447788	EUR
EGAN00001025470	0.021001	0.0513689	0.0514329	0.0522605	0.0443592	EUR
EGAN00001025482	0.0201744	0.0518003	0.0518039	0.0506365	0.0453986	EUR
EGAN00001025487	0.0236929	0.0508766	0.0520987	0.0516114	0.0443614	EUR
EGAN00001025494	0.0222696	0.0502242	0.0524669	0.0518489	0.0447175	EUR
EGAN00001025495	0.0209386	0.0517706	0.0497096	0.0518709	0.0439272	EUR
EGAN00001025510	0.0310998	0.0511701	0.0537391	0.0540832	0.0452471	EUR
EGAN00001025610	0.0211449	0.0505878	0.050883	0.0506258	0.04497	EUR
EGAN00001025612	0.0232718	0.0508366	0.0535181	0.0531967	0.0445285	EUR
EGAN00001025619	0.0184246	0.0509707	0.0493891	0.051426	0.0444098	EUR
EGAN00001025625	0.0170243	0.0518927	0.0481348	0.0510659	0.0444156	EUR
EGAN00001025628	0.020579	0.0511885	0.0528242	0.0520224	0.0446936	EUR
EGAN00001025772	0.0236684	0.0514659	0.0502352	0.0542792	0.0447004	EUR
EGAN00001025823	0.0190406	0.0513064	0.0497191	0.0419999	0.0436497	EUR
EGAN00001025846	0.0222833	0.0498996	0.0516901	0.0536095	0.0448884	EUR
EGAN00001025980	0.0204515	0.0514238	0.050638	0.0511616	0.0440818	EUR
EGAN00001025996	0.0212989	0.0514419	0.050252	0.0519044	0.043755	EUR
EGAN00001026106	0.0212654	0.0503138	0.0509285	0.0531885	0.0443218	EUR
EGAN00001026201	0.0284103	0.0521971	0.0514257	0.0537037	0.0445026	EUR
EGAN00001026209	0.025051	0.0523062	0.0505226	0.0523726	0.0443958	EUR
EGAN00001026322	0.0116575	0.0527459	0.0489427	0.0496507	0.0448594	EUR
EGAN00001026344	0.0181608	0.0525826	0.0491498	0.0501566	0.0446934	EUR
EGAN00001026348	0.0229016	0.051909	0.0510728	0.0516483	0.0443122	EUR
EGAN00001026429	0.0238678	0.0517277	0.051116	0.051623	0.0443135	EUR
EGAN00001026446	0.0137854	0.0528559	0.0496764	0.048243	0.0441636	EUR
EGAN00001026478	0.0247827	0.0512168	0.052746	0.0520752	0.045141	EUR
EGAN00001026493	0.0227439	0.0514351	0.0505462	0.0531554	0.0441424	EUR
EGAN00001026517	0.0195302	0.0512941	0.0509772	0.0514401	0.0449389	EUR
EGAN00001026520	0.0224318	0.051124	0.0505105	0.0511301	0.0449294	EUR
EGAN00001026555	0.015463	0.0521314	0.050542	0.0481307	0.0438449	EUR
EGAN00001026569	0.0195823	0.05188	0.0512429	0.0513643	0.0446619	EUR
EGAN00001026587	0.0241244	0.0514106	0.0533616	0.0529201	0.0444494	EUR
EGAN00001026633	0.0256337	0.0515489	0.0522406	0.0531742	0.0448471	EUR
EGAN00001026672	0.0215123	0.0511032	0.0505661	0.0514665	0.0450973	EUR
EGAN00001026674	0.0228605	0.0512418	0.0507882	0.052769	0.0449966	EUR
EGAN00001026797	0.0223196	0.0506953	0.0491885	0.0548702	0.0452197	EUR
EGAN00001026801	0.0245763	0.0509816	0.0539445	0.053075	0.0447194	EUR
EGAN00001026851	0.025025	0.0517457	0.0504805	0.0537501	0.0448961	EUR
EGAN00001026859	0.0200757	0.0515951	0.0524045	0.0505094	0.0445641	EUR
EGAN00001026875	0.0237035	0.0506698	0.052251	0.0535385	0.0450541	EUR
EGAN00001026877	0.0226544	0.0523529	0.0489225	0.0511959	0.0447389	EUR
EGAN00001026969	0.0239449	0.0514901	0.0526199	0.0511305	0.0446408	EUR
EGAN00001026971	0.0226025	0.0518867	0.0502856	0.0519509	0.0443653	EUR
EGAN00001026972	0.0236146	0.051914	0.0492773	0.0505092	0.0441184	EUR
EGAN00001026975	0.0268101	0.0519149	0.0518552	0.0523971	0.0445543	EUR
EGAN00001026978	0.0296542	0.050889	0.0533979	0.0545754	0.0457079	EUR
EGAN00001026982	0.0219164	0.0511111	0.0502272	0.0524385	0.0446941	EUR
EGAN00001026983	0.0199286	0.0517696	0.0498827	0.0521594	0.0443536	EUR
EGAN00001026984	0.0228793	0.0510806	0.0509097	0.0532567	0.044898	EUR
EGAN00001026985	0.0212627	0.0504403	0.0513915	0.053696	0.0443726	EUR
EGAN00001026986	0.0226539	0.0505865	0.050655	0.0532796	0.0448893	EUR
EGAN00001026989	0.0229898	0.0502357	0.0509985	0.0542094	0.0441639	EUR
EGAN00001026990	0.0272467	0.053113	0.0490419	0.0530579	0.0444586	EUR
EGAN00001026991	0.0216521	0.0514297	0.0520674	0.0520634	0.0445689	EUR
EGAN00001026995	0.0218562	0.0514454	0.050947	0.0530851	0.0450776	EUR
EGAN00001026998	0.0235498	0.0508832	0.0532067	0.0542827	0.044281	EUR
EGAN00001027000	0.0232006	0.051101	0.0500666	0.0516349	0.0446239	EUR
EGAN00001027002	0.0221117	0.0516371	0.0502258	0.0511024	0.0441777	EUR
EGAN00001027006	0.024789	0.0507664	0.0515986	0.0520081	0.0444354	EUR
EGAN00001027007	0.0312904	0.0529574	0.0538313	0.0533667	0.0457197	EUR
EGAN00001027011	0.0284016	0.050838	0.0526995	0.057027	0.045588	EUR
EGAN00001027016	0.0199348	0.0498447	0.049181	0.051922	0.0447896	EUR
EGAN00001027023	0.0260728	0.051508	0.0530041	0.0521104	0.0453657	EUR
EGAN00001027024	0.0202599	0.0520085	0.0494355	0.0534561	0.0445146	EUR
EGAN00001027026	0.0221161	0.0495908	0.0508218	0.0540273	0.0450699	EUR
EGAN00001027027	0.0245948	0.0497524	0.0534333	0.053625	0.0448978	EUR
EGAN00001027030	0.0236925	0.0519859	0.0500853	0.0522348	0.0442136	EUR
EGAN00001027032	0.0271079	0.0509309	0.0515756	0.0540825	0.0457979	EUR
EGAN00001027033	0.0239825	0.0511698	0.0503219	0.0529119	0.0444676	EUR
EGAN00001027034	0.0103517	0.0550713	0.0512729	0.0438592	0.045801	EUR
EGAN00001027035	0.0217044	0.0510189	0.0529979	0.0522793	0.0443921	EUR
EGAN00001027038	0.0214414	0.0514488	0.051939	0.0515366	0.044474	EUR
EGAN00001027042	0.0223583	0.0507758	0.0523745	0.0524071	0.0445589	EUR
EGAN00001027043	0.0231817	0.0515644	0.0490582	0.0533992	0.0441827	EUR
EGAN00001027045	0.0241517	0.0513147	0.0520564	0.0524711	0.0447433	EUR
EGAN00001027046	0.0135229	0.0529186	0.0484808	0.0445304	0.0451872	EUR
EGAN00001027047	0.0230548	0.0509361	0.0512798	0.0512598	0.0449796	EUR
EGAN00001027048	0.0217395	0.0533561	0.0487464	0.0526197	0.0443892	EUR
EGAN00001027051	0.0216285	0.0510835	0.0494753	0.0513046	0.0441619	EUR
EGAN00001027052	0.0134227	0.0522774	0.0484027	0.0493317	0.0443497	EUR
EGAN00001027053	0.0308077	0.0525145	0.0536259	0.0547249	0.0457463	EUR
EGAN00001027054	0.0188293	0.0517313	0.0502467	0.0496556	0.0441241	EUR
EGAN00001027055	0.0107967	0.0533808	0.0518558	0.0438399	0.0449658	EUR
EGAN00001027056	0.0235891	0.0521068	0.0493989	0.0527984	0.0444278	EUR
EGAN00001027057	0.0101047	0.0542066	0.0520541	0.044169	0.0459153	EUR
EGAN00001027058	0.0217969	0.0513417	0.0501962	0.0539387	0.0455932	EUR
EGAN00001027059	0.019567	0.0509439	0.0511341	0.0548543	0.0450023	EUR
EGAN00001027060	0.0228936	0.050774	0.0509498	0.0530422	0.0447279	EUR
EGAN00001027061	0.0257082	0.0518314	0.0516904	0.052058	0.0445133	EUR
EGAN00001027062	0.0228484	0.0510391	0.0506605	0.0512264	0.0450308	EUR
EGAN00001027063	0.0239518	0.0512696	0.0508572	0.0521615	0.0446348	EUR
EGAN00001027064	0.0288512	0.0522929	0.0529639	0.050515	0.0448058	EUR
EGAN00001027065	0.022303	0.0508129	0.0518846	0.0517289	0.0441029	EUR
EGAN00001027066	0.0182794	0.0513141	0.0511671	0.0515677	0.0451106	EUR
EGAN00001027067	0.0196366	0.0506004	0.0516395	0.0533004	0.0446377	EUR
EGAN00001027068	0.0216951	0.0523527	0.0504565	0.0527909	0.0445354	EUR
EGAN00001027069	0.0228099	0.0509802	0.0524188	0.0543584	0.0449412	EUR
EGAN00001027070	0.0225634	0.0521222	0.0494477	0.0514606	0.0446193	EUR
EGAN00001027071	0.0229895	0.0516323	0.0509101	0.0531485	0.0446007	EUR
EGAN00001027073	0.0230864	0.0519142	0.0504165	0.052632	0.0452156	EUR
EGAN00001027075	0.0253518	0.0521871	0.0519955	0.0520425	0.0450729	EUR
EGAN00001027076	0.0150436	0.0530035	0.0495759	0.0486413	0.0432398	EUR
EGAN00001027078	0.020033	0.0499999	0.0537791	0.0508285	0.0456831	EUR
EGAN00001027080	0.0311118	0.0530592	0.0550094	0.0523217	0.045276	EUR
EGAN00001027081	0.0234188	0.0498103	0.051241	0.0555052	0.0444898	EUR
EGAN00001027083	0.0236552	0.0520132	0.0517178	0.0517168	0.0450676	EUR
EGAN00001027084	0.0237631	0.051277	0.0510878	0.0519899	0.044291	EUR
EGAN00001027085	0.0238951	0.0507861	0.0504395	0.0543638	0.0446642	EUR
EGAN00001027086	0.0109153	0.0531525	0.0508801	0.0435754	0.0450263	EUR
EGAN00001027087	0.0220341	0.051913	0.0521104	0.0521259	0.045666	EUR
EGAN00001027090	0.0193066	0.0521853	0.0505391	0.0505574	0.0444809	EUR
EGAN00001027092	0.0234706	0.0513705	0.0494093	0.053258	0.0447245	EUR
EGAN00001027095	0.0115464	0.0529761	0.0516239	0.0450832	0.0444822	EUR
EGAN00001027098	0.010843	0.0538187	0.0523109	0.0435843	0.044995	EUR
EGAN00001027099	0.0251569	0.0519763	0.0529059	0.0534576	0.0443451	EUR
EGAN00001027100	0.0214933	0.0508187	0.0527259	0.0502136	0.0446668	EUR
EGAN00001027104	0.0217361	0.0526393	0.0497256	0.0532721	0.0449686	EUR
EGAN00001027107	0.0197323	0.0514544	0.0510747	0.053483	0.0452489	EUR
EGAN00001027108	0.0186356	0.0508608	0.0491035	0.0524554	0.0445469	EUR
EGAN00001027109	0.020727	0.0513584	0.0494922	0.0527433	0.0445593	EUR
EGAN00001027110	0.0178979	0.0509866	0.0508954	0.0515437	0.0452044	EUR
EGAN00001027111	0.0208396	0.0504696	0.0512349	0.0528687	0.0450804	EUR
EGAN00001027112	0.0103523	0.0530211	0.0492615	0.0442487	0.045184	EUR
EGAN00001027115	0.008311	0.0522081	0.0496661	0.0497944	0.0450364	EUR
EGAN00001027116	0.0206266	0.0514213	0.0512717	0.0527025	0.0450433	EUR
EGAN00001027117	0.0190907	0.0550702	0.0519102	0.0349348	0.0446862	EUR
EGAN00001027118	0.0217436	0.0511331	0.0502077	0.0536005	0.045071	EUR
EGAN00001027119	0.0144543	0.0510778	0.0484359	0.0462762	0.0440134	EUR
EGAN00001027121	0.0115836	0.0523	0.0495995	0.045819	0.0447538	EUR
EGAN00001027122	0.0228899	0.0512914	0.0515349	0.0505257	0.0440245	EUR
EGAN00001027123	0.0206748	0.0514341	0.0521064	0.0526858	0.0444996	EUR
EGAN00001027124	0.0234044	0.0519817	0.050091	0.0513568	0.0444694	EUR
EGAN00001027125	0.0199316	0.052443	0.0497373	0.0509128	0.0446932	EUR
EGAN00001027129	0.0277891	0.0518865	0.0523811	0.0346313	0.0459196	EUR
EGAN00001027132	0.0268256	0.0528315	0.0493237	0.0522481	0.0447654	EUR
EGAN00001027134	0.0223217	0.0519991	0.0507818	0.050744	0.0440407	EUR
EGAN00001027139	0.02568	0.0526672	0.0498386	0.0525588	0.0445274	EUR
EGAN00001027141	0.02552	0.0510419	0.0530208	0.0516882	0.0447842	EUR
EGAN00001027145	0.0104299	0.052282	0.0504164	0.0453958	0.0436727	EUR
EGAN00001027147	0.023795	0.0515342	0.0500849	0.0536423	0.0452115	EUR
EGAN00001027149	0.0188388	0.0510451	0.0532748	0.0532551	0.0455223	EUR
EGAN00001027152	0.0273584	0.0531407	0.0515304	0.0334688	0.0456381	EUR
EGAN00001027156	0.0224675	0.0510852	0.0507979	0.0529857	0.0450379	EUR
EGAN00001027157	0.021916	0.0518305	0.045881	0.0529822	0.0445626	EUR
EGAN00001027161	0.0145585	0.0523305	0.0497136	0.0496261	0.0441025	EUR
EGAN00001027205	0.018803	0.0519255	0.0504153	0.0527781	0.0454581	EUR
EGAN00001027210	0.0257937	0.0508486	0.0529039	0.051104	0.044635	EUR
EGAN00001027211	0.0216937	0.0501564	0.0517184	0.0539046	0.0449918	EUR
EGAN00001027223	0.0186503	0.0509417	0.0500434	0.0542767	0.0445598	EUR
EGAN00001027239	0.0233987	0.0520128	0.0486759	0.051992	0.0446955	EUR
EGAN00001027262	0.0191284	0.0518493	0.0491268	0.0515851	0.0450572	EUR
EGAN00001027289	0.0235741	0.0511985	0.0519863	0.0546805	0.0443702	EUR
EGAN00001027297	0.0278997	0.0521655	0.0547031	0.0540925	0.0453753	EUR
EGAN00001027301	0.0256398	0.0519033	0.0527385	0.0520006	0.0453586	EUR
EGAN00001027304	0.0232333	0.0520733	0.0518171	0.0527499	0.0445074	EUR
EGAN00001027308	0.0243632	0.0508841	0.0517094	0.0527874	0.0448328	EUR
EGAN00001027310	0.0272384	0.0509314	0.0523931	0.0539224	0.045631	EUR
EGAN00001027320	0.0246322	0.0522576	0.0508611	0.0510055	0.044897	EUR
EGAN00001027342	0.0277514	0.0511622	0.0535597	0.0528179	0.0450958	EUR
EGAN00001027343	0.0274992	0.05211	0.0532864	0.0541324	0.0455121	EUR
EGAN00001027347	0.0213872	0.0511973	0.0493669	0.051695	0.0443953	EUR
EGAN00001027348	0.023567	0.0515058	0.0496844	0.0528907	0.0441748	EUR
EGAN00001027350	0.0237641	0.0517143	0.0529534	0.051627	0.0448497	EUR
EGAN00001027352	0.0222368	0.0509814	0.050914	0.0515189	0.044753	EUR
EGAN00001027353	0.0235119	0.0513056	0.0515555	0.0545017	0.0451313	EUR
EGAN00001027356	0.0256649	0.0520328	0.0527217	0.0515623	0.0446549	EUR
EGAN00001027358	0.0217676	0.0518673	0.0499708	0.0528726	0.0446511	EUR
EGAN00001027361	0.0198904	0.05149	0.0508654	0.0541699	0.0446253	EUR
EGAN00001027365	0.0214167	0.0511602	0.0500722	0.0524184	0.0450236	EUR
EGAN00001027416	0.0231609	0.0509977	0.0530907	0.0542552	0.0449718	EUR
EGAN00001027424	0.0249204	0.051368	0.050036	0.0533372	0.0447721	EUR
EGAN00001027426	0.0232846	0.0508853	0.0519098	0.0541923	0.0449801	EUR
EGAN00001027427	0.0233776	0.0545773	0.0484893	0.0525184	0.0445458	EUR
EGAN00001027437	0.025776	0.0514022	0.0509065	0.0540503	0.0454035	EUR
EGAN00001027439	0.028267	0.0539512	0.0510204	0.0502743	0.0449304	EUR
EGAN00001027441	0.0308274	0.0517761	0.0541015	0.0555621	0.045631	EUR
EGAN00001027442	0.021962	0.0513439	0.052282	0.0506915	0.0451993	EUR
EGAN00001027443	0.0228558	0.0518467	0.0504652	0.0517182	0.0449053	EUR
EGAN00001027444	0.0267419	0.0511774	0.052743	0.0532286	0.0451908	EUR
EGAN00001027451	0.0245524	0.0513747	0.0525812	0.0540712	0.0451928	EUR
EGAN00001027452	0.0239084	0.0505431	0.0520371	0.0547016	0.0447902	EUR
EGAN00001027456	0.0285345	0.0528986	0.0514744	0.0516595	0.0449351	EUR
EGAN00001027460	0.0221732	0.0520247	0.0499639	0.0525304	0.0447334	EUR
EGAN00001027467	0.0261165	0.0516563	0.0525771	0.052889	0.0453546	EUR
EGAN00001027469	0.0238271	0.0514247	0.049402	0.0523675	0.0443716	EUR
EGAN00001027472	0.0251408	0.0507794	0.0542747	0.0534372	0.0452493	EUR
EGAN00001027473	0.0216261	0.0513897	0.04963	0.0532541	0.0446764	EUR
EGAN00001027478	0.0200134	0.0521031	0.0507238	0.05156	0.0448172	EUR
EGAN00001027487	0.0263076	0.0511555	0.0501937	0.0549781	0.0452056	EUR
EGAN00001027488	0.0280222	0.052321	0.0509479	0.052648	0.045492	EUR
EGAN00001027489	0.0239556	0.0517134	0.0515534	0.0526694	0.044782	EUR
EGAN00001027490	0.0269575	0.0512962	0.052111	0.0530747	0.045439	EUR
EGAN00001027491	0.0243625	0.0522026	0.0507277	0.0511774	0.0449635	EUR
EGAN00001027492	0.0249315	0.0511024	0.0507743	0.053676	0.0447799	EUR
EGAN00001027493	0.024434	0.0525422	0.049401	0.0512285	0.0447028	EUR
EGAN00001027494	0.0240653	0.0524134	0.0499431	0.0536101	0.044996	EUR
EGAN00001027495	0.0239491	0.0518003	0.051806	0.0512848	0.0441018	EUR
EGAN00001027496	0.0232616	0.0523092	0.0493915	0.0540619	0.0445518	EUR
EGAN00001027497	0.0262378	0.0512232	0.0523334	0.053626	0.0458687	EUR
EGAN00001027499	0.0186262	0.050661	0.0490996	0.0535424	0.0457053	EUR
EGAN00001027501	0.0287391	0.0523722	0.0529079	0.0526943	0.0450553	EUR
EGAN00001027502	0.0196121	0.0515607	0.05083	0.053608	0.0449445	EUR
EGAN00001027504	0.0215323	0.0513356	0.0527845	0.0523906	0.0443239	EUR
EGAN00001027505	0.0252207	0.0511014	0.0512063	0.0545028	0.0447407	EUR
EGAN00001027506	0.0204223	0.0514779	0.051039	0.0513364	0.0445695	EUR
EGAN00001027507	0.0265195	0.0526673	0.0511838	0.0507064	0.044931	EUR
EGAN00001027508	0.024333	0.0525365	0.0500968	0.0527722	0.0450657	EUR
EGAN00001027509	0.0211946	0.0506127	0.0523112	0.051574	0.0447844	EUR
EGAN00001027512	0.0213297	0.0520078	0.0498622	0.0528328	0.044708	EUR
EGAN00001027523	0.0208885	0.0518795	0.0526191	0.0532751	0.0452221	EUR
EGAN00001027527	0.0235906	0.051007	0.0525583	0.0535123	0.0446778	EUR
EGAN00001027530	0.0213927	0.0506044	0.0514999	0.0522655	0.0453115	EUR
EGAN00001027547	0.0208792	0.0518124	0.0513694	0.0530512	0.045262	EUR
EGAN00001027548	0.0245693	0.0505554	0.0518427	0.0530636	0.0451095	EUR
EGAN00001027551	0.0238131	0.0517024	0.0514729	0.0524334	0.044556	EUR
EGAN00001027553	0.0232006	0.052417	0.049574	0.051169	0.0450128	EUR
EGAN00001027560	0.0292942	0.0521713	0.0515614	0.0542417	0.045335	EUR
EGAN00001027580	0.0220726	0.0508086	0.0534291	0.0530388	0.0454893	EUR
EGAN00001027650	0.0231652	0.0517649	0.0504558	0.0530619	0.0448375	EUR
EGAN00001029150	0.0223972	0.0512194	0.0506526	0.0545601	0.0450965	EUR
EGAN00001029151	0.0226695	0.0515929	0.0523393	0.0534229	0.0443217	EUR
EGAN00001029152	0.0250448	0.051347	0.0535105	0.0542982	0.0449685	EUR
EGAN00001029153	0.0195408	0.0505718	0.051218	0.0530322	0.0443233	EUR
EGAN00001029154	0.0223208	0.0505643	0.0493882	0.053883	0.0448257	EUR
EGAN00001029155	0.019394	0.0520256	0.0493895	0.0514421	0.0445672	EUR
EGAN00001029156	0.0223249	0.0511954	0.0518266	0.0527556	0.0439511	EUR
EGAN00001029157	0.0178768	0.0517703	0.050735	0.0536296	0.0450399	EUR
EGAN00001029158	0.0255868	0.051699	0.0513688	0.0510387	0.0451739	EUR
EGAN00001029159	0.0235368	0.0518655	0.0489702	0.0531542	0.0444182	EUR
EGAN00001029160	0.0206807	0.0507185	0.0505318	0.0509856	0.0440965	EUR
EGAN00001029161	0.0115128	0.0502591	0.0493678	0.0497863	0.0417	EUR
EGAN00001029162	0.0137046	0.0525173	0.0522509	0.043942	0.0443617	EUR
EGAN00001029163	0.0210524	0.0512818	0.0511312	0.0503929	0.041836	EUR
EGAN00001029164	0.0234156	0.050885	0.0516485	0.0537332	0.0455457	EUR
EGAN00001029165	0.0273592	0.0506339	0.053928	0.0525046	0.045082	EUR
EGAN00001029166	0.0289863	0.0526136	0.0519219	0.0499508	0.0456846	EUR
EGAN00001029167	0.00869468	0.0520073	0.0530068	0.048073	0.0458234	EUR
EGAN00001029168	0.0111862	0.0509828	0.0524996	0.0475727	0.0441717	EUR
EGAN00001029169	0.0126992	0.0552267	0.050299	0.0426653	0.0446117	EUR
EGAN00001029170	0.0160957	0.0529888	0.0470648	0.0508087	0.0442697	EUR
EGAN00001029172	0.0222874	0.0527511	0.0493993	0.0506318	0.045156	EUR
EGAN00001029173	0.0252979	0.0516283	0.0495533	0.0551277	0.0454491	EUR
EGAN00001029174	0.0241545	0.0510791	0.0521141	0.052304	0.0444841	EUR
EGAN00001029175	0.0219503	0.0496427	0.0507193	0.053486	0.0447443	EUR
EGAN00001029177	0.0162824	0.0512776	0.0512262	0.0519549	0.0439297	EUR
EGAN00001029178	0.0189348	0.0499647	0.0499159	0.0531514	0.0443968	EUR
EGAN00001029179	0.0229415	0.051548	0.0490361	0.0506686	0.0447404	EUR
EGAN00001029180	0.011276	0.0525058	0.0518577	0.0524154	0.0447393	EUR
EGAN00001029181	0.0157119	0.0514015	0.0465003	0.0476588	0.0431503	EUR
EGAN00001029182	0.020037	0.0506226	0.04861	0.05187	0.0443073	EUR
EGAN00001029183	0.0102847	0.0538254	0.0508534	0.0443697	0.045076	EUR
EGAN00001029192	0.0189845	0.0512616	0.0518699	0.0494137	0.0446746	EUR
EGAN00001029193	0.025067	0.051968	0.0509326	0.053026	0.045177	EUR
EGAN00001029194	0.0217882	0.050409	0.049454	0.0522655	0.0447641	EUR
EGAN00001029195	0.0226441	0.0513641	0.0474385	0.0535883	0.0446008	EUR
EGAN00001029197	0.0259738	0.0513456	0.052896	0.0533796	0.0449719	EUR
EGAN00001029199	0.0228751	0.0524054	0.049839	0.0517511	0.0444896	EUR
EGAN00001029200	0.0264722	0.0524893	0.0498109	0.0505585	0.0440454	EUR
EGAN00001029201	0.0118245	0.0520768	0.050126	0.045286	0.0438628	EUR
EGAN00001029202	0.0280283	0.0510119	0.0528157	0.0529522	0.0447576	EUR
EGAN00001029203	0.0129403	0.0552579	0.0506142	0.0408665	0.0460731	EUR
EGAN00001029204	0.0244675	0.0511685	0.0525332	0.0534236	0.0456021	EUR
EGAN00001029205	0.0261942	0.0520704	0.0475444	0.0531701	0.0443901	EUR
EGAN00001029206	0.015553	0.0508896	0.0508967	0.0514571	0.0445019	EUR
EGAN00001029207	0.0135399	0.0515267	0.0505186	0.0515763	0.0451388	EUR
EGAN00001029209	0.023863	0.0520729	0.0508938	0.0522151	0.0446854	EUR
EGAN00001029211	0.0290455	0.051402	0.052719	0.0545457	0.0449442	EUR
EGAN00001029213	0.00804973	0.0535349	0.0485511	0.0463066	0.0446337	EUR
EGAN00001029214	0.021486	0.0514791	0.0505002	0.0513359	0.0442721	EUR
EGAN00001029215	0.00874454	0.0535308	0.0495534	0.045487	0.0446552	EUR
EGAN00001029216	0.0168951	0.0510455	0.0524771	0.0467234	0.0437489	EUR
EGAN00001029220	0.0273735	0.0502502	0.0518939	0.0531428	0.0448552	EUR
EGAN00001029221	0.0431977	0.0627707	0.0617487	0.0119176	0.056487	SAS
EGAN00001029222	0.0171235	0.0499656	0.0479329	0.0488618	0.043426	EUR
EGAN00001029223	0.0242879	0.0518516	0.050665	0.0508593	0.0431503	EUR
EGAN00001029225	0.0119459	0.0513196	0.0504021	0.0506048	0.0430984	EUR
EGAN00001029226	0.0125366	0.0531593	0.0514596	0.04319	0.0442508	EUR
EGAN00001029228	0.0137506	0.0544827	0.0516907	0.0411913	0.0451653	EUR
EGAN00001029230	0.0122058	0.0494013	0.0470158	0.054408	0.0467041	EUR
EGAN00001029231	0.0210139	0.050712	0.0508369	0.0522795	0.0438538	EUR
EGAN00001029232	0.0254216	0.0509428	0.0524576	0.0533749	0.0445726	EUR
EGAN00001029233	0.0189066	0.0510219	0.0502372	0.0526472	0.0441718	EUR
EGAN00001029236	0.0212599	0.0513316	0.0505337	0.0484703	0.0435332	EUR
EGAN00001029238	0.0220253	0.0515854	0.048392	0.0507623	0.0448224	EUR
EGAN00001029239	0.0192551	0.0517011	0.0493355	0.0536757	0.044971	EUR
EGAN00001029240	0.0225206	0.0512005	0.0526143	0.0515727	0.0443622	EUR
EGAN00001029241	0.0062639	0.0551568	0.0496883	0.0479549	0.0455061	EUR
EGAN00001029242	0.0231765	0.0510242	0.0493131	0.0551826	0.0447337	EUR
EGAN00001029243	0.0262882	0.0514388	0.0520494	0.0537886	0.0448591	EUR
EGAN00001029244	0.0236737	0.0517483	0.0520113	0.0553489	0.0446092	EUR
EGAN00001041674	0.0225609	0.0504991	0.0516964	0.0540355	0.0445933	EUR
EGAN00001041675	0.0258048	0.0516454	0.0524619	0.051935	0.0450279	EUR
EGAN00001041676	0.0154038	0.0503544	0.0480996	0.0518652	0.0453477	EUR
EGAN00001041677	0.0216573	0.0510533	0.0508988	0.0527179	0.0452922	EUR
EGAN00001041678	0.020939	0.0522378	0.0501707	0.0507762	0.0450143	EUR
EGAN00001041679	0.0210712	0.0508382	0.0530041	0.0534094	0.044735	EUR
EGAN00001041680	0.0233477	0.050556	0.051945	0.0535413	0.0447397	EUR
EGAN00001041681	0.0245283	0.0510836	0.0516375	0.0541514	0.0447823	EUR
EGAN00001041682	0.0157686	0.0510783	0.0495761	0.0548005	0.0451094	EUR
EGAN00001041683	0.021802	0.0503679	0.0518756	0.0514799	0.04515	EUR
EGAN00001041684	0.0199474	0.0529202	0.050289	0.0450268	0.0438443	EUR
EGAN00001041685	0.0273798	0.0511145	0.0541611	0.0528399	0.0451475	EUR
EGAN00001041686	0.0205796	0.0516301	0.0503903	0.0528635	0.0444143	EUR
EGAN00001041687	0.020065	0.0505976	0.0497779	0.0546578	0.044301	EUR
EGAN00001041688	0.0236415	0.0520003	0.051638	0.0514565	0.044635	EUR
EGAN00001041689	0.0246506	0.0504117	0.0520066	0.0547417	0.0449667	EUR
EGAN00001041690	0.0241376	0.0512861	0.0532245	0.0518904	0.0444283	EUR
EGAN00001041691	0.0209662	0.0511572	0.0522144	0.052707	0.04544	EUR
EGAN00001041692	0.0214676	0.0512888	0.0517782	0.0507775	0.0445744	EUR
EGAN00001041693	0.0217577	0.0518418	0.0506604	0.0538951	0.0441691	EUR
EGAN00001041694	0.0237823	0.0523977	0.050089	0.0522042	0.0456097	EUR
EGAN00001041695	0.0182734	0.0518544	0.0504389	0.0519538	0.0450641	EUR
EGAN00001041696	0.013522	0.0512394	0.0482914	0.0479822	0.0449064	EUR
EGAN00001041697	0.0206209	0.0525327	0.0508231	0.0515131	0.0448464	EUR
EGAN00001041698	0.0241224	0.0514164	0.05248	0.0513556	0.0449378	EUR
EGAN00001041700	0.0206447	0.0500457	0.0510886	0.0511733	0.0446412	EUR
EGAN00001041701	0.0204943	0.051322	0.0523927	0.0511742	0.044225	EUR
EGAN00001041702	0.0238686	0.0517817	0.0525457	0.0516325	0.0450818	EUR
EGAN00001041703	0.0217967	0.0500603	0.0516072	0.054044	0.044563	EUR
EGAN00001041704	0.0207718	0.0510257	0.0502225	0.0536694	0.0449017	EUR
EGAN00001041705	0.0266186	0.0512923	0.0540079	0.0523381	0.0448874	EUR
EGAN00001041706	0.0218728	0.051423	0.0522772	0.053214	0.0449123	EUR
EGAN00001041707	0.0259677	0.051874	0.0516021	0.0524346	0.0447832	EUR
EGAN00001041708	0.0212501	0.050726	0.0507152	0.0530598	0.0454546	EUR
EGAN00001041709	0.0231361	0.0513645	0.0518173	0.053074	0.0450892	EUR
EGAN00001041710	0.0224608	0.0512148	0.0515962	0.0527419	0.0454163	EUR
EGAN00001041711	0.0238397	0.0519367	0.0496813	0.0524686	0.0444025	EUR
EGAN00001041713	0.0104386	0.0538274	0.0508756	0.0433475	0.0456438	EUR
EGAN00001041714	0.0200941	0.0516539	0.0514071	0.0516366	0.0449431	EUR
EGAN00001041715	0.0227495	0.0508326	0.0530328	0.0529625	0.0448529	EUR
EGAN00001041716	0.0251333	0.0520762	0.0507279	0.0527571	0.0451223	EUR
EGAN00001041717	0.0163874	0.0512007	0.0493618	0.0529674	0.0440725	EUR
EGAN00001041718	0.0229048	0.050433	0.0530021	0.0541105	0.044421	EUR
EGAN00001041719	0.0154058	0.0518677	0.0507349	0.0475753	0.0438269	EUR
EGAN00001041720	0.021252	0.0507343	0.0507321	0.0525693	0.0444231	EUR
EGAN00001041721	0.0217577	0.0510386	0.0507534	0.0519324	0.0441129	EUR
EGAN00001041722	0.0229995	0.051566	0.0524397	0.0513673	0.0443776	EUR
EGAN00001041723	0.0226703	0.0520519	0.0499204	0.0519602	0.0447822	EUR
EGAN00001041724	0.0176635	0.0521464	0.0480213	0.0510285	0.0446686	EUR
EGAN00001041725	0.0150829	0.0513408	0.0506638	0.0508422	0.0443569	EUR
EGAN00001041726	0.0214629	0.0518962	0.0512392	0.052655	0.0450737	EUR
EGAN00001041727	0.0196006	0.0505684	0.0519341	0.0509506	0.0443345	EUR
EGAN00001041728	0.0217072	0.0506994	0.0498811	0.0536779	0.0443789	EUR
EGAN00001041729	0.021159	0.0507193	0.0511491	0.0537577	0.0449159	EUR
EGAN00001041730	0.0241773	0.0518424	0.0522141	0.0525039	0.0445621	EUR
EGAN00001041731	0.0187013	0.0505416	0.0507559	0.0503763	0.0449618	EUR
EGAN00001041732	0.0193272	0.0519498	0.0507552	0.0513077	0.0447135	EUR
EGAN00001041733	0.0213096	0.0523451	0.0488698	0.050961	0.0442742	EUR
EGAN00001041734	0.0193199	0.051187	0.0507812	0.0529742	0.0447238	EUR
EGAN00001041735	0.0266979	0.052435	0.0519433	0.0539029	0.0450565	EUR
EGAN00001041736	0.0285229	0.0527894	0.0537017	0.0531447	0.0445573	EUR
EGAN00001041737	0.0219183	0.0521773	0.0504955	0.0516928	0.0447635	EUR
EGAN00001041738	0.0234764	0.0504269	0.0523149	0.052158	0.044366	EUR
EGAN00001041739	0.0124723	0.0517066	0.0500484	0.0521663	0.0450213	EUR
EGAN00001041740	0.0208965	0.0502377	0.0530576	0.053261	0.0444804	EUR
EGAN00001041741	0.027478	0.0523729	0.049488	0.0523741	0.0447994	EUR
EGAN00001042971	0.0211051	0.05159	0.0494323	0.0527112	0.0444725	EUR
EGAN00001042972	0.0266044	0.0512054	0.0505992	0.0526441	0.0444841	EUR
EGAN00001042973	0.0268246	0.0527003	0.0512701	0.0511194	0.0451869	EUR
EGAN00001042974	0.0199812	0.0511469	0.0498724	0.0511884	0.0445024	EUR
EGAN00001042975	0.0257202	0.0518126	0.0534358	0.050525	0.0450181	EUR
EGAN00001042976	0.00834219	0.0545187	0.0491176	0.0474809	0.0451288	EUR
EGAN00001042977	0.0225792	0.0516005	0.0506705	0.0563975	0.0446923	EUR
EGAN00001042978	0.0269371	0.0520323	0.0496677	0.0544266	0.0452053	EUR
EGAN00001042979	0.0156451	0.0511219	0.0512379	0.0506888	0.0434128	EUR
EGAN00001042980	0.0293797	0.0533429	0.0521256	0.0518422	0.0451005	EUR
EGAN00001042981	0.0219112	0.0423417	0.0509431	0.0498892	0.0444277	EUR
EGAN00001042982	0.0235123	0.0511763	0.0506718	0.0521739	0.0444886	EUR
EGAN00001042983	0.0255881	0.051371	0.0520868	0.0510408	0.0443071	EUR
EGAN00001042984	0.0206919	0.0509067	0.0514109	0.0522355	0.0444722	EUR
EGAN00001042985	0.023669	0.0500471	0.0523683	0.0536907	0.0451151	EUR
EGAN00001042986	0.0177686	0.0520974	0.0504848	0.0523488	0.0447751	EUR
EGAN00001042987	0.023303	0.0514064	0.0487621	0.0528715	0.0448928	EUR
EGAN00001042988	0.0248664	0.0524533	0.0527064	0.0507357	0.0449046	EUR
EGAN00001042989	0.0261321	0.0510646	0.0529369	0.0515537	0.0448455	EUR
EGAN00001042990	0.0222358	0.0505814	0.0508373	0.0533239	0.0437721	EUR
EGAN00001042991	0.030727	0.0517522	0.0527933	0.0536351	0.0450425	EUR
EGAN00001042992	0.0238138	0.0521553	0.0501255	0.0512674	0.0443765	EUR
EGAN00001042993	0.0256041	0.0512677	0.052449	0.0540013	0.0442307	EUR
EGAN00001042994	0.0275144	0.052501	0.0528382	0.0515121	0.045273	EUR
EGAN00001042995	0.0291073	0.0516882	0.0518352	0.05235	0.0457468	EUR
EGAN00001042996	0.029506	0.0521985	0.0514599	0.0520259	0.0448968	EUR
EGAN00001042997	0.0296254	0.0523365	0.0511208	0.0538529	0.0458182	EUR
EGAN00001042998	0.0255098	0.0517106	0.0488292	0.0522231	0.045417	EUR
EGAN00001042999	0.0235994	0.0510103	0.0524595	0.0510503	0.0451041	EUR
EGAN00001043000	0.0238017	0.0510542	0.0504578	0.052565	0.0449402	EUR
EGAN00001043001	0.0201982	0.0503369	0.0536088	0.0525096	0.044219	EUR
EGAN00001043002	0.0202287	0.0509061	0.0499262	0.0512067	0.0449247	EUR
EGAN00001043003	0.0295218	0.0530434	0.0507713	0.0533955	0.0456496	EUR
EGAN00001043004	0.0202267	0.0501572	0.0508287	0.0522508	0.0443815	EUR
EGAN00001043005	0.0244316	0.0524376	0.0505798	0.0525852	0.0436793	EUR
EGAN00001043006	0.0255758	0.0524667	0.0528804	0.0477059	0.0449167	EUR
EGAN00001043007	0.0223066	0.0495944	0.0510289	0.0511746	0.0424455	EUR
EGAN00001043008	0.0247614	0.0511685	0.0520562	0.05118	0.0442473	EUR
EGAN00001043009	0.0274196	0.0521771	0.0514862	0.0534765	0.0449768	EUR
EGAN00001043010	0.0268785	0.0512598	0.0521567	0.0518073	0.0446689	EUR
EGAN00001043011	0.0265188	0.0523186	0.0515817	0.0504435	0.0443044	EUR
EGAN00001043012	0.0231855	0.0515833	0.0506221	0.0514732	0.0443241	EUR
EGAN00001043013	0.024069	0.0517664	0.0512392	0.0531636	0.0446421	EUR
EGAN00001043014	0.0276656	0.0516704	0.0516302	0.0531896	0.0449958	EUR
EGAN00001043015	0.0229973	0.0507896	0.0518588	0.0518346	0.0443979	EUR
EGAN00001043016	0.0293502	0.0510741	0.0529831	0.0538354	0.0450359	EUR
EGAN00001043017	0.0264601	0.0510966	0.0535445	0.051764	0.0447375	EUR
EGAN00001043018	0.0277598	0.0511133	0.0516374	0.0523693	0.044831	EUR
EGAN00001043019	0.0224032	0.050526	0.0516956	0.0512071	0.0436182	EUR
EGAN00001043020	0.0225173	0.0512234	0.0506496	0.0530532	0.0444669	EUR
EGAN00001043021	0.0258964	0.0521324	0.0514322	0.0526502	0.044717	EUR
EGAN00001043022	0.0298453	0.0526861	0.0517116	0.0525974	0.0449163	EUR
EGAN00001043023	0.0247264	0.0515365	0.0520909	0.0513032	0.0442463	EUR
EGAN00001043024	0.022156	0.0522876	0.0505675	0.0498953	0.0444024	EUR
EGAN00001043025	0.0218077	0.0520115	0.0513766	0.0513453	0.0449424	EUR
EGAN00001043026	0.0162168	0.0509923	0.0512101	0.0478016	0.0446827	EUR
EGAN00001043027	0.030288	0.0524002	0.0525599	0.0539715	0.0452435	EUR
EGAN00001043028	0.024175	0.0513345	0.0506996	0.0517074	0.0444899	EUR
EGAN00001043029	0.0236422	0.050966	0.0506195	0.0520207	0.044128	EUR
EGAN00001043030	0.0283411	0.0510455	0.0518405	0.05306	0.0448282	EUR
EGAN00001043031	0.0314771	0.0521333	0.0528305	0.054659	0.0455614	EUR
EGAN00001043032	0.0232177	0.0510338	0.0514197	0.0518933	0.0441299	EUR
EGAN00001043033	0.026357	0.0524129	0.0507267	0.0516914	0.0444046	EUR
EGAN00001043034	0.0307083	0.0515028	0.0532151	0.0547344	0.0456309	EUR
EGAN00001043035	0.0203822	0.0514791	0.04885	0.0498711	0.0441936	EUR
EGAN00001043036	0.0280896	0.0529335	0.0514281	0.0531043	0.0455258	EUR
EGAN00001043037	0.0270612	0.0506989	0.0515963	0.0526825	0.0448464	EUR
EGAN00001043038	0.0259255	0.0516562	0.0508957	0.0518686	0.0443781	EUR
EGAN00001043039	0.0244006	0.0523897	0.0497815	0.0513723	0.044103	EUR
EGAN00001043040	0.0289686	0.0519473	0.0520413	0.0530338	0.0447194	EUR
EGAN00001070521	0.0258571	0.0515067	0.0498977	0.0522048	0.0446776	EUR
EGAN00001070525	0.021887	0.0507495	0.0521746	0.0523831	0.0448758	EUR
EGAN00001070651	0.0203447	0.0500657	0.0506939	0.0532996	0.0442639	EUR
EGAN00001070654	0.0196308	0.0500647	0.0507215	0.0541044	0.0454905	EUR
EGAN00001070655	0.0213709	0.0508772	0.0511843	0.0512725	0.0443871	EUR
EGAN00001070742	0.0277228	0.0526007	0.053953	0.052137	0.0450179	EUR
EGAN00001070746	0.0210362	0.052081	0.0505912	0.0511867	0.0448315	EUR
EGAN00001070747	0.0206029	0.0523948	0.0503445	0.0514031	0.0446519	EUR
EGAN00001071871	0.0216703	0.0511948	0.0533824	0.0544272	0.043946	EUR
EGAN00001071875	0.0280682	0.0512495	0.0520035	0.0532506	0.0455505	EUR
EGAN00001071876	0.0268051	0.0510846	0.0531267	0.0534682	0.0459074	EUR
EGAN00001071877	0.0218161	0.0523524	0.0494681	0.0524604	0.0449312	EUR
EGAN00001071878	0.020648	0.0518084	0.0508644	0.052411	0.0446675	EUR
EGAN00001071879	0.0191413	0.0516659	0.049944	0.0538197	0.0446824	EUR
EGAN00001071880	0.0283646	0.0510822	0.0556333	0.0540006	0.0463777	EUR
EGAN00001071881	0.0216288	0.0507447	0.0542363	0.0530726	0.0449859	EUR
EGAN00001071882	0.026576	0.0520284	0.0530188	0.0537355	0.045465	EUR
EGAN00001071884	0.0229448	0.0519015	0.0491561	0.0527137	0.0450604	EUR
EGAN00001071887	0.0274783	0.0508582	0.0538884	0.0517136	0.0448252	EUR
EGAN00001071888	0.0229557	0.050247	0.0522412	0.0532868	0.0443822	EUR
EGAN00001071889	0.0254709	0.0513704	0.0512125	0.0530174	0.044767	EUR
EGAN00001071890	0.0261468	0.0508136	0.054022	0.0525599	0.0454043	EUR
EGAN00001071891	0.0247442	0.0514252	0.0523888	0.0528376	0.0446875	EUR
EGAN00001071892	0.0217312	0.0521312	0.0489977	0.0521698	0.044405	EUR
EGAN00001071893	0.0240082	0.0521365	0.0482008	0.0514523	0.0435392	EUR
EGAN00001071894	0.0295901	0.0536105	0.0531944	0.0511674	0.0457241	EUR
EGAN00001071897	0.0257554	0.0520669	0.0512846	0.0519342	0.0447188	EUR
EGAN00001071899	0.0246906	0.0533086	0.0503196	0.0503455	0.0456341	EUR
[truncated: 679 more rows]

## Sheet: GTEx
Sample.ID	distance.to.centroid.EUR	distance.to.centroid.EAS	distance.to.centroid.AMR	distance.to.centroid.SAS	distance.to.centroid.AFR	Population
GTEX-1117F	0.0365926	0.0610283	0.0546591	0.059627	0.0168631	AFR
GTEX-111CU	0.0205242	0.0508424	0.0485777	0.0527836	0.0429604	EUR
GTEX-111FC	0.0207478	0.0507313	0.0498733	0.0552906	0.0435995	EUR
GTEX-111VG	0.0222877	0.051257	0.0507093	0.0514533	0.0443726	EUR
GTEX-111YS	0.0177977	0.0514856	0.0502197	0.0534622	0.0452459	EUR
GTEX-1122O	0.0229708	0.0522972	0.0507002	0.0534088	0.0449366	EUR
GTEX-1128S	0.0189979	0.0514773	0.052248	0.0546513	0.0449856	EUR
GTEX-113JC	0.0134238	0.0506399	0.0474523	0.0548313	0.0444605	EUR
GTEX-117XS	0.0206083	0.0520944	0.0482417	0.0509297	0.0447898	EUR
GTEX-117YW	0.0120666	0.0523251	0.0493303	0.0480612	0.0442165	EUR
GTEX-117YX	0.0503147	0.0132028	0.0651068	0.0678662	0.063153	EAS
GTEX-1192W	0.0100258	0.0516212	0.0502146	0.0517737	0.0463944	EUR
GTEX-1192X	0.0168036	0.0513715	0.0514568	0.0538783	0.0450329	EUR
GTEX-11DXX	0.0207006	0.0517494	0.0503147	0.0520834	0.0444602	EUR
GTEX-11DXY	0.012806	0.0518632	0.0482302	0.0470505	0.0437963	EUR
GTEX-11DXZ	0.0361117	0.0596448	0.0566986	0.0584104	0.0186496	AFR
GTEX-11DYG	0.0397904	0.0625741	0.0561022	0.0597677	0.0150114	AFR
GTEX-11DZ1	0.0247856	0.0511762	0.0499704	0.0519369	0.0449223	EUR
GTEX-11EI6	0.0245032	0.0508343	0.0507433	0.0529661	0.0441666	EUR
GTEX-11EM3	0.0206664	0.0508761	0.0524592	0.0537623	0.0448676	EUR
GTEX-11EMC	0.0152823	0.0511899	0.0508374	0.0511058	0.0451503	EUR
GTEX-11EQ8	0.0114168	0.0519836	0.0494309	0.0497213	0.0462371	EUR
GTEX-11EQ9	0.0130321	0.0524178	0.049552	0.0516488	0.0449623	EUR
GTEX-11GS4	0.00957986	0.0539346	0.0511014	0.0455543	0.0452022	EUR
GTEX-11GSO	0.0174413	0.0506669	0.0505372	0.0523838	0.0446843	EUR
GTEX-11GSP	0.0191106	0.0507531	0.0512975	0.053604	0.044932	EUR
GTEX-11I78	0.0107595	0.0530645	0.0498029	0.0539173	0.045642	EUR
GTEX-11LCK	0.0179133	0.052338	0.0504176	0.0529801	0.0450457	EUR
GTEX-11NUK	0.0153391	0.0526176	0.0478606	0.0518111	0.0453265	EUR
GTEX-11NV4	0.0385456	0.0615568	0.0558195	0.0597433	0.0170792	AFR
GTEX-11P7K	0.0405814	0.0636804	0.0582042	0.0630783	0.0185499	AFR
GTEX-11P81	0.0179028	0.0512128	0.0490582	0.0530843	0.0448409	EUR
GTEX-11P82	0.0202355	0.0515972	0.0499334	0.0506459	0.0449523	EUR
GTEX-11PRG	0.0436044	0.0652412	0.0605885	0.0622356	0.0194251	AFR
GTEX-11TT1	0.0170437	0.0515059	0.0492263	0.0529099	0.0334304	EUR
GTEX-11TTK	0.00729788	0.0521772	0.0481905	0.0540999	0.0474228	EUR
GTEX-11TUW	0.0161917	0.0520688	0.0500871	0.0521932	0.0448829	EUR
GTEX-11UD1	0.0419506	0.0661899	0.0582385	0.0606699	0.0212897	AFR
GTEX-11UD2	0.0195195	0.0505156	0.050453	0.0545437	0.0448721	EUR
GTEX-11VI4	0.0147146	0.0519045	0.0506273	0.0525872	0.0454286	EUR
GTEX-11WQC	0.0373488	0.061504	0.055929	0.0570967	0.0166051	AFR
GTEX-11WQK	0.0134371	0.0536132	0.0485382	0.0527649	0.0449464	EUR
GTEX-11XUK	0.0231991	0.051438	0.0535684	0.0525936	0.044932	EUR
GTEX-11ZTS	0.0216451	0.0520401	0.0498263	0.0525017	0.0443627	EUR
GTEX-11ZTT	0.0165647	0.0513348	0.0514514	0.0533736	0.0450697	EUR
GTEX-11ZUS	0.0145477	0.0515165	0.0510997	0.0518765	0.045021	EUR
GTEX-11ZVC	0.0119545	0.051754	0.0501512	0.0524812	0.0458208	EUR
GTEX-1211K	0.026736	0.0515557	0.0502239	0.0524873	0.0451932	EUR
GTEX-12126	0.0377494	0.0618879	0.0562871	0.0576869	0.0166585	AFR
GTEX-1212Z	0.0153948	0.0517849	0.051079	0.0512157	0.0450286	EUR
GTEX-12584	0.0178166	0.0504223	0.0500322	0.0520811	0.0440903	EUR
GTEX-12BJ1	0.0198188	0.0520329	0.0524979	0.0498495	0.0444	EUR
GTEX-12C56	0.0151285	0.0507692	0.0510137	0.0535428	0.0452426	EUR
GTEX-12KS4	0.0108844	0.0526181	0.0513854	0.0464877	0.044995	EUR
GTEX-12WS9	0.012231	0.0516701	0.0532129	0.0531539	0.0464794	EUR
GTEX-12WSA	0.015704	0.0502491	0.0529924	0.0516946	0.0460285	EUR
GTEX-12WSD	0.0415792	0.0651165	0.0560273	0.0607951	0.0202532	AFR
GTEX-12WSE	0.0178215	0.0518343	0.0487963	0.0515059	0.0452172	EUR
GTEX-12WSF	0.0199568	0.0510984	0.050945	0.051447	0.0455479	EUR
GTEX-12WSG	0.0193329	0.050073	0.0516539	0.0514185	0.0446636	EUR
GTEX-12WSH	0.0169561	0.0510714	0.0520856	0.0520347	0.0454596	EUR
GTEX-12WSI	0.0199569	0.0521582	0.0517278	0.0504263	0.0449779	EUR
GTEX-12WSJ	0.0155401	0.0512485	0.0485193	0.049975	0.0451524	EUR
GTEX-12WSK	0.0205902	0.0520227	0.0511246	0.0522465	0.0453507	EUR
GTEX-12WSL	0.0180229	0.0509621	0.0493585	0.0525734	0.0444242	EUR
GTEX-12WSM	0.0173292	0.0519228	0.0488671	0.0509488	0.0450548	EUR
GTEX-12WSN	0.0221217	0.0529161	0.0495189	0.0519549	0.0450875	EUR
GTEX-12ZZW	0.0154285	0.0519065	0.0503523	0.0500354	0.0443712	EUR
GTEX-12ZZX	0.0323348	0.0540506	0.023695	0.0558721	0.0496834	AMR
GTEX-12ZZY	0.00812174	0.052808	0.0528771	0.0534913	0.0475527	EUR
GTEX-12ZZZ	0.0184847	0.0516066	0.0511456	0.0538697	0.0449654	EUR
GTEX-13111	0.0122404	0.0523656	0.0479725	0.0413167	0.0469792	EUR
GTEX-13112	0.0192023	0.0499421	0.0515352	0.0528775	0.0448506	EUR
GTEX-1313W	0.0202021	0.051041	0.0519729	0.0540398	0.0451622	EUR
GTEX-1314G	0.0161536	0.052453	0.0483639	0.0520323	0.0458127	EUR
GTEX-131XE	0.0370282	0.0623793	0.0580203	0.0597703	0.0213149	AFR
GTEX-131XF	0.0183631	0.0514992	0.0420545	0.0499964	0.0343699	EUR
GTEX-131XG	0.0171655	0.0517178	0.0509603	0.0517834	0.0445726	EUR
GTEX-131XH	0.0470216	0.0679003	0.0613332	0.0649338	0.0189322	AFR
GTEX-131XW	0.0198032	0.0507052	0.0525223	0.0542128	0.0458279	EUR
GTEX-131YS	0.0159452	0.0515087	0.0497624	0.0525596	0.0447118	EUR
GTEX-132NY	0.0204906	0.0509297	0.0503598	0.05469	0.0453731	EUR
GTEX-132Q8	0.00832778	0.0520045	0.0521185	0.0520834	0.0468508	EUR
GTEX-132QS	0.0584247	0.0729186	0.072505	0.00598144	0.0671637	SAS
GTEX-133LE	0.0191366	0.0497682	0.048231	0.0513588	0.0447353	EUR
GTEX-1399Q	0.0216091	0.0516756	0.0519192	0.053887	0.0452134	EUR
GTEX-139D8	0.0194244	0.0508909	0.0522097	0.052942	0.0456205	EUR
GTEX-139TT	0.0184333	0.0516974	0.0478574	0.0533588	0.045587	EUR
GTEX-139UW	0.0171405	0.0513902	0.0507561	0.0528067	0.0454554	EUR
GTEX-139YR	0.020983	0.0510357	0.050614	0.0513248	0.0453051	EUR
GTEX-13CF2	0.0148355	0.0518854	0.0474544	0.0500494	0.0453001	EUR
GTEX-13CF3	0.0126838	0.0513643	0.0484772	0.0537973	0.0456045	EUR
GTEX-13CIG	0.0261438	0.0511495	0.0529597	0.053921	0.0454763	EUR
GTEX-13CZU	0.0207923	0.051971	0.0486834	0.0514556	0.0445969	EUR
GTEX-13CZV	0.0165487	0.0529462	0.0505398	0.0519484	0.0447508	EUR
GTEX-13D11	0.019164	0.0506717	0.0511402	0.0538968	0.0451463	EUR
GTEX-13FH7	0.0179616	0.0507891	0.0512623	0.0509784	0.0447047	EUR
GTEX-13FHO	0.0158822	0.051963	0.0493209	0.0516861	0.0446666	EUR
GTEX-13FHP	0.0382214	0.0618879	0.0556643	0.06052	0.0184858	AFR
GTEX-13FLV	0.0160137	0.0516091	0.053569	0.0505763	0.0452579	EUR
GTEX-13FLW	0.0348621	0.0601206	0.0538175	0.0572198	0.0196179	AFR
GTEX-13FTW	0.0139235	0.0521941	0.0503493	0.0465132	0.0436527	EUR
GTEX-13FTX	0.0185656	0.05175	0.0521038	0.0525035	0.0453034	EUR
GTEX-13FTY	0.0148128	0.0502365	0.0518842	0.0513544	0.0456462	EUR
GTEX-13FTZ	0.0148859	0.0522709	0.0505599	0.0530184	0.0449768	EUR
GTEX-13FXS	0.039658	0.0618198	0.0569014	0.0630324	0.0198464	AFR
GTEX-13G51	0.0135628	0.0521856	0.0511411	0.0530318	0.0448598	EUR
GTEX-13IVO	0.0139878	0.0505927	0.04994	0.0524682	0.0456293	EUR
GTEX-13JUV	0.0382775	0.0602017	0.0547377	0.0591647	0.0169672	AFR
GTEX-13JVG	0.0213262	0.0511392	0.049673	0.0506323	0.0444815	EUR
GTEX-13N11	0.03795	0.060714	0.0565903	0.0597643	0.018142	AFR
GTEX-13N2G	0.0166268	0.0524725	0.0483217	0.0527146	0.0446346	EUR
GTEX-13NYB	0.037747	0.0619413	0.0565904	0.0612773	0.0200385	AFR
GTEX-13NYC	0.0153989	0.0529855	0.0507189	0.0478497	0.0452449	EUR
GTEX-13NYS	0.021698	0.0530657	0.0489002	0.0519681	0.0441618	EUR
GTEX-13NZ8	0.0168444	0.0509369	0.0500041	0.0530731	0.0454023	EUR
GTEX-13NZ9	0.0505755	0.012752	0.0662294	0.0670752	0.0635403	EAS
GTEX-13NZA	0.0257822	0.051071	0.0525672	0.0538044	0.0458637	EUR
GTEX-13NZB	0.0147013	0.0515497	0.0516478	0.0539256	0.0455188	EUR
GTEX-13O1R	0.0176243	0.0526435	0.0500128	0.0500551	0.0444098	EUR
GTEX-13O21	0.0143982	0.0515457	0.0507225	0.0508413	0.045387	EUR
GTEX-13O3O	0.0157619	0.0507735	0.051506	0.0529076	0.0449219	EUR
GTEX-13O3P	0.0242375	0.0509828	0.0514794	0.0527016	0.0449061	EUR
GTEX-13O3Q	0.0204291	0.0497026	0.0520108	0.0549965	0.0452411	EUR
GTEX-13O61	0.0240833	0.055356	0.0293628	0.0555951	0.0406741	EUR
GTEX-13OVG	0.0188538	0.0525746	0.0517775	0.0514676	0.0451625	EUR
GTEX-13OVH	0.0238933	0.0512124	0.051456	0.0514141	0.045166	EUR
GTEX-13OVI	0.0356767	0.0615327	0.0553421	0.0579842	0.0191494	AFR
GTEX-13OVJ	0.0176142	0.0505957	0.0507153	0.0526431	0.0453309	EUR
GTEX-13OVK	0.0140066	0.0529151	0.0481183	0.0498633	0.0452763	EUR
GTEX-13OVL	0.0191371	0.05179	0.0497894	0.0543287	0.0456872	EUR
GTEX-13OW5	0.0167656	0.0513264	0.0487896	0.0525103	0.0453913	EUR
GTEX-13OW6	0.0207972	0.0516838	0.0515487	0.0527587	0.0452091	EUR
GTEX-13OW7	0.016592	0.0513059	0.0515659	0.0542171	0.0455393	EUR
GTEX-13OW8	0.0180201	0.0510459	0.0529429	0.052104	0.0451736	EUR
GTEX-13PL6	0.0225703	0.0530926	0.034656	0.0523678	0.0441463	EUR
GTEX-13PL7	0.00968905	0.0527263	0.0479932	0.0533135	0.0460684	EUR
GTEX-13PLJ	0.0218606	0.0509108	0.0511055	0.0543838	0.0454561	EUR
GTEX-13PVQ	0.0197346	0.0558145	0.0503577	0.0342688	0.0452646	EUR
GTEX-13PVR	0.0156253	0.0506403	0.0479024	0.0529783	0.045696	EUR
GTEX-13QBU	0.011762	0.0512613	0.0492011	0.0532656	0.0461738	EUR
GTEX-13QIC	0.0154307	0.0513808	0.0503763	0.0492798	0.0444208	EUR
GTEX-13QJ3	0.0153597	0.0515163	0.0497036	0.0499809	0.044074	EUR
GTEX-13QJC	0.0175776	0.0514698	0.0479757	0.0527441	0.0439769	EUR
GTEX-13RTJ	0.0136412	0.0512222	0.0517297	0.0531656	0.0462508	EUR
GTEX-13RTK	0.0152363	0.0507919	0.0489376	0.0518764	0.0444528	EUR
GTEX-13S7M	0.00718457	0.0524238	0.0497749	0.0538479	0.047978	EUR
GTEX-13S86	0.0183692	0.0513983	0.0503418	0.0515255	0.0456778	EUR
GTEX-13SLW	0.0156436	0.0515097	0.0501715	0.052381	0.0448557	EUR
GTEX-13SLX	0.0355178	0.0594695	0.0559928	0.0562311	0.0171477	AFR
GTEX-13U4I	0.0227211	0.0520126	0.0540582	0.0509052	0.0443046	EUR
GTEX-13VXT	0.035691	0.0593502	0.0559497	0.0585361	0.0172395	AFR
GTEX-13VXU	0.0123362	0.0515297	0.0511302	0.050563	0.0452671	EUR
GTEX-13W3W	0.0159971	0.0513172	0.0511677	0.0552128	0.0462803	EUR
GTEX-13W46	0.0190163	0.0509653	0.0494089	0.053454	0.0449106	EUR
GTEX-13X6H	0.0163635	0.050841	0.0516187	0.0547701	0.0461042	EUR
GTEX-13X6I	0.0258879	0.0522488	0.0512716	0.0552364	0.0450619	EUR
GTEX-13X6J	0.0101753	0.0534761	0.0497573	0.0481384	0.0451745	EUR
GTEX-13X6K	0.0180198	0.0524283	0.0499177	0.0519571	0.0450218	EUR
GTEX-145MF	0.0176174	0.051782	0.0524208	0.050002	0.0446679	EUR
GTEX-145MG	0.0380387	0.0631416	0.0554111	0.0601893	0.0218212	AFR
GTEX-145MH	0.0138917	0.0512204	0.0514574	0.0511608	0.0450238	EUR
GTEX-145MI	0.00901527	0.0525558	0.0494405	0.0454007	0.046068	EUR
GTEX-145MN	0.0390038	0.0633198	0.057151	0.0600835	0.019808	AFR
GTEX-145MO	0.0191064	0.0527292	0.0511618	0.0501121	0.0449229	EUR
GTEX-146FH	0.0142986	0.0523175	0.05168	0.0500523	0.0454779	EUR
GTEX-146FQ	0.0094122	0.0524029	0.0492903	0.052317	0.0462786	EUR
GTEX-146FR	0.01806	0.0510674	0.049655	0.0519409	0.0445776	EUR
GTEX-14753	0.0116472	0.0527003	0.04803	0.0538873	0.0463064	EUR
GTEX-1477Z	0.0196006	0.0509773	0.0537297	0.0531291	0.045824	EUR
GTEX-147F3	0.0386944	0.0597116	0.0126227	0.0615826	0.0555084	AMR
GTEX-147F4	0.00849333	0.0531046	0.0513872	0.0459739	0.0455874	EUR
GTEX-147GR	0.0162236	0.0515645	0.0497348	0.0500652	0.0441785	EUR
GTEX-147JS	0.0168375	0.0515054	0.0510427	0.0518289	0.0443728	EUR
GTEX-148VI	0.0163119	0.0518243	0.0527842	0.0514941	0.0452391	EUR
GTEX-148VJ	0.0125778	0.0506383	0.0490443	0.0542921	0.0459759	EUR
GTEX-1497J	0.0386307	0.0618819	0.0575309	0.0594517	0.0182296	AFR
GTEX-14A5H	0.0184654	0.051429	0.0504224	0.0527573	0.0445721	EUR
GTEX-14A5I	0.0180653	0.0510966	0.0491789	0.0540752	0.045673	EUR
GTEX-14A6H	0.0212507	0.0518947	0.0513461	0.0523795	0.0447364	EUR
GTEX-14ABY	0.012431	0.051041	0.0499824	0.0506773	0.0459804	EUR
GTEX-14AS3	0.0376418	0.0222091	0.0516666	0.0557154	0.0547819	EAS
GTEX-14ASI	0.038247	0.0621951	0.0547685	0.0601245	0.0194202	AFR
GTEX-14B4R	0.0166121	0.0503698	0.0526664	0.0545857	0.045021	EUR
GTEX-14BIL	0.0109516	0.0528107	0.0505467	0.0486495	0.044457	EUR
GTEX-14BIM	0.0213573	0.0518564	0.0504929	0.0539073	0.0449795	EUR
GTEX-14BIN	0.0104228	0.0523782	0.0504314	0.0485657	0.045426	EUR
GTEX-14BMU	0.0149138	0.0519704	0.0491564	0.0510858	0.044971	EUR
GTEX-14BMV	0.018367	0.0518103	0.0514149	0.053883	0.0456511	EUR
GTEX-14C38	0.0219102	0.0515895	0.0518884	0.0528966	0.0447632	EUR
GTEX-14C39	0.0148243	0.0517968	0.0498182	0.0524077	0.045405	EUR
GTEX-14C5O	0.0147755	0.052557	0.0512712	0.049725	0.0448134	EUR
GTEX-14DAQ	0.0130138	0.0505094	0.05089	0.0510535	0.0456377	EUR
GTEX-14DAR	0.0147433	0.0508357	0.0506462	0.0526435	0.0457185	EUR
GTEX-14E1K	0.0348733	0.0600793	0.0536983	0.0563325	0.0183895	AFR
GTEX-14E6C	0.0167878	0.0515477	0.0481475	0.0522851	0.0450897	EUR
GTEX-14E6D	0.016153	0.0514384	0.0505311	0.0524418	0.0452596	EUR
GTEX-14E6E	0.0274923	0.0521042	0.0525521	0.053086	0.0458206	EUR
GTEX-14E7W	0.018271	0.0521804	0.0518935	0.0523555	0.0459308	EUR
GTEX-14H4A	0.019889	0.0513185	0.0516215	0.0525825	0.0456365	EUR
GTEX-14ICK	0.0142417	0.051234	0.0501982	0.0550184	0.0455773	EUR
GTEX-14ICL	0.015861	0.0506117	0.0501728	0.0541032	0.045649	EUR
GTEX-14JG1	0.0171964	0.0506703	0.0496425	0.0538848	0.0449269	EUR
GTEX-14JG6	0.011467	0.0513581	0.0509153	0.0516625	0.0451784	EUR
GTEX-14JIY	0.0208668	0.05212	0.0505299	0.0519747	0.0440889	EUR
GTEX-14LLW	0.0113133	0.0511779	0.0508345	0.0506023	0.0459084	EUR
GTEX-14LZ3	0.0108352	0.0525931	0.0508086	0.0471256	0.0434682	EUR
GTEX-14PHW	0.0142093	0.0505568	0.0498176	0.0529882	0.0456584	EUR
GTEX-14PHX	0.0140038	0.050987	0.0525539	0.0523579	0.0450871	EUR
GTEX-14PHY	0.0321901	0.0569843	0.0527934	0.0558553	0.0183097	AFR
GTEX-14PII	0.0204361	0.0508441	0.0512053	0.0544614	0.044446	EUR
GTEX-14PJ2	0.017025	0.0515381	0.050467	0.0509482	0.0447814	EUR
GTEX-14PJ3	0.0425103	0.0648409	0.0070034	0.0645705	0.05879	AMR
GTEX-14PJ4	0.0229587	0.0522738	0.0496547	0.0523832	0.0439954	EUR
GTEX-14PJ5	0.0245071	0.0506742	0.0540156	0.0543204	0.0448212	EUR
GTEX-14PJ6	0.0232406	0.0515464	0.0522507	0.0527758	0.0444979	EUR
GTEX-14PJM	0.0177864	0.0511839	0.0495564	0.0490189	0.0445369	EUR
GTEX-14PJN	0.0155144	0.0509834	0.0491554	0.0533721	0.0456101	EUR
GTEX-14PJO	0.0140191	0.0502536	0.0525089	0.0512524	0.0456389	EUR
GTEX-14PJP	0.0155182	0.0510464	0.0489638	0.0513039	0.0445772	EUR
GTEX-14PK6	0.020973	0.051525	0.0519525	0.0509143	0.0450035	EUR
GTEX-14PKU	0.0152396	0.0519854	0.0514264	0.0510465	0.0447283	EUR
GTEX-14PKV	0.0148254	0.0529325	0.0487157	0.0512546	0.0452249	EUR
GTEX-14PN3	0.0220322	0.0523907	0.0496967	0.0535823	0.0455249	EUR
GTEX-14PN4	0.0217866	0.0508419	0.0514549	0.0528685	0.0448572	EUR
GTEX-14PQA	0.0184104	0.0517718	0.0531003	0.0535243	0.044549	EUR
GTEX-14XAO	0.016538	0.0509778	0.0511986	0.0543592	0.0456454	EUR
GTEX-15CHC	0.0160754	0.0516746	0.0514221	0.0558306	0.0453872	EUR
GTEX-15CHQ	0.0131398	0.0511869	0.0505385	0.0522547	0.0444469	EUR
GTEX-15CHR	0.00621326	0.0547437	0.0517259	0.048576	0.0468862	EUR
GTEX-15D1Q	0.0124149	0.0510097	0.0484369	0.0535738	0.0457409	EUR
GTEX-15D79	0.0134927	0.0516201	0.0492528	0.0513272	0.0449211	EUR
GTEX-15DCD	0.0211956	0.050176	0.0530448	0.0541907	0.0450524	EUR
GTEX-15DCE	0.0153297	0.0513596	0.0516988	0.0522441	0.0455203	EUR
GTEX-15DDE	0.039348	0.0624973	0.0594719	0.0600523	0.0186204	AFR
GTEX-15DYW	0.00968321	0.0524094	0.0499218	0.051758	0.0465135	EUR
GTEX-15DZA	0.0190893	0.049685	0.0407146	0.053532	0.0421657	EUR
GTEX-15EO6	0.0140199	0.0508539	0.0510479	0.0521241	0.0449883	EUR
GTEX-15EOM	0.0162658	0.0506364	0.0526964	0.0521833	0.0444113	EUR
GTEX-15ER7	0.0162647	0.05202	0.0463742	0.0527589	0.0456639	EUR
GTEX-15ETS	0.0176112	0.0515754	0.0502932	0.0515697	0.0443687	EUR
GTEX-15EU6	0.00907766	0.0542381	0.0503906	0.0482755	0.0450674	EUR
GTEX-15G19	0.0192006	0.0507627	0.0511245	0.0526253	0.0454579	EUR
GTEX-15G1A	0.0160253	0.0514762	0.0513573	0.0536535	0.0451321	EUR
GTEX-15RIE	0.0231848	0.0516366	0.0503065	0.0515394	0.0450807	EUR
GTEX-15RIF	0.0147093	0.0513168	0.0502683	0.052107	0.0449493	EUR
GTEX-15RIG	0.0187235	0.0514446	0.051665	0.0519088	0.0446541	EUR
GTEX-15RJ7	0.0369925	0.061285	0.0555499	0.0590854	0.0184286	AFR
GTEX-15RJE	0.0173387	0.0521362	0.0509353	0.0536187	0.045748	EUR
GTEX-15SB6	0.0197856	0.0503396	0.0513956	0.0518157	0.0444735	EUR
GTEX-15SDE	0.0325599	0.0582969	0.0500297	0.0552327	0.0198206	AFR
GTEX-15SHU	0.0124524	0.0519041	0.0480524	0.0533607	0.0429547	EUR
GTEX-15SHV	0.0141659	0.0522793	0.051748	0.0507831	0.0451158	EUR
GTEX-15SHW	0.0416787	0.0650585	0.0584931	0.0599512	0.0184953	AFR
GTEX-15SKB	0.0141083	0.0517527	0.0496897	0.052726	0.0456334	EUR
GTEX-15SZO	0.0704369	0.0821064	0.0213019	0.0831751	0.0793224	AMR
GTEX-15UF6	0.0194291	0.0520036	0.0521615	0.0517694	0.0449093	EUR
GTEX-15UF7	0.0190879	0.0527141	0.0498917	0.052462	0.044484	EUR
GTEX-15UKP	0.020942	0.0522847	0.0507803	0.0542242	0.0449909	EUR
GTEX-169BO	0.0196193	0.0508538	0.0505871	0.0523267	0.045379	EUR
GTEX-16A39	0.01739	0.0510288	0.0493965	0.054469	0.0448925	EUR
GTEX-16AAH	0.0545655	0.0702107	0.0716325	0.00433277	0.0644974	SAS
GTEX-16BQI	0.0193951	0.0508171	0.051022	0.0537812	0.0450331	EUR
GTEX-16GPK	0.0146234	0.0526571	0.0491201	0.0532656	0.0461596	EUR
GTEX-16MT8	0.00860182	0.0529546	0.0512068	0.0533116	0.0464546	EUR
GTEX-16MT9	0.0178089	0.0517593	0.0501841	0.0511809	0.0442893	EUR
GTEX-16MTA	0.0152905	0.0523211	0.0490915	0.0503899	0.0455692	EUR
GTEX-16NGA	0.0328325	0.0571558	0.0520808	0.0560748	0.017605	AFR
GTEX-16NPV	0.015414	0.0512487	0.0503898	0.0527913	0.0454239	EUR
GTEX-16NPX	0.016358	0.0516549	0.0486476	0.05247	0.0453516	EUR
GTEX-16XZY	0.027975	0.0544421	0.0247622	0.0540277	0.0488893	AMR
GTEX-16XZZ	0.0166943	0.0518679	0.0496213	0.0529752	0.0451249	EUR
GTEX-16YQH	0.0143863	0.0519726	0.0471497	0.0519157	0.0444163	EUR
GTEX-16Z82	0.0153311	0.0519905	0.048157	0.0528221	0.0449389	EUR
GTEX-178AV	0.0182784	0.0519634	0.0518462	0.0512412	0.0439971	EUR
GTEX-17EUY	0.0204426	0.0389482	0.0465672	0.0505336	0.0386343	EUR
GTEX-17EVP	0.0202214	0.0521932	0.0510687	0.0525665	0.0451503	EUR
GTEX-17EVQ	0.0214203	0.0510904	0.0529445	0.0529025	0.0451862	EUR
GTEX-17F96	0.0151249	0.0508503	0.0515206	0.0535255	0.0458456	EUR
GTEX-17F97	0.0197838	0.0524375	0.0514179	0.0523247	0.0449608	EUR
GTEX-17F98	0.0183543	0.0516543	0.0491222	0.052555	0.0445341	EUR
GTEX-17F9E	0.0608385	0.0751591	0.0118317	0.0762011	0.0719509	AMR
GTEX-17F9Y	0.00904088	0.0523466	0.0509838	0.0530201	0.0466936	EUR
GTEX-17GQL	0.0221316	0.0514565	0.0494519	0.0508445	0.0448676	EUR
GTEX-17HGU	0.0115603	0.0518315	0.0529483	0.0513309	0.0463248	EUR
GTEX-17HHE	0.0115499	0.0528176	0.050601	0.0493064	0.0387901	EUR
GTEX-17HHY	0.0173242	0.0498655	0.0536087	0.0538328	0.0452219	EUR
GTEX-17HII	0.0148683	0.0518936	0.0494696	0.0519445	0.0448078	EUR
GTEX-17JCI	0.0195234	0.0516172	0.0507831	0.0531818	0.0456173	EUR
GTEX-17KNJ	0.0200613	0.0514618	0.0520788	0.0514097	0.0452866	EUR
GTEX-17MF6	0.0185561	0.051509	0.0512406	0.05478	0.0453138	EUR
GTEX-17MFQ	0.0209576	0.0514445	0.0520783	0.0529203	0.0452602	EUR
GTEX-183FY	0.0238057	0.0520965	0.0521402	0.0526687	0.0452647	EUR
GTEX-183WM	0.0113743	0.052454	0.04963	0.0445202	0.0447602	EUR
GTEX-18A7A	0.0091476	0.0512721	0.0497036	0.0512359	0.045225	EUR
GTEX-1A32A	0.0109761	0.0511757	0.0518305	0.0527029	0.0464006	EUR
GTEX-1A3MV	0.0169466	0.0504222	0.0515453	0.0517208	0.0453169	EUR
GTEX-1A3MW	0.00852576	0.0518567	0.0478056	0.052238	0.0465796	EUR
GTEX-1A3MX	0.0221352	0.0521602	0.0523236	0.052254	0.0447183	EUR
GTEX-1A8FM	0.014297	0.0528221	0.0471874	0.0507174	0.0455478	EUR
GTEX-1A8G6	0.0174376	0.0519666	0.0493656	0.0521981	0.0449708	EUR
GTEX-1A8G7	0.0141036	0.052319	0.050624	0.051781	0.0448826	EUR
GTEX-1AMEY	0.0125079	0.050599	0.0488858	0.0508693	0.0456978	EUR
GTEX-1AMFI	0.0221528	0.0530947	0.051176	0.0516288	0.0446093	EUR
GTEX-1AX8Z	0.0252313	0.0516291	0.0503859	0.0535365	0.0453303	EUR
GTEX-1AX9I	0.017909	0.0531283	0.0466438	0.0495404	0.0438824	EUR
GTEX-1AX9J	0.0175503	0.0511427	0.049995	0.050037	0.0447204	EUR
GTEX-1AX9K	0.0175369	0.0513407	0.0492751	0.0548739	0.0418426	EUR
GTEX-1AYCT	0.0217765	0.0515487	0.0489487	0.0525327	0.0443272	EUR
GTEX-1AYD5	0.039161	0.0603826	0.0562259	0.0605174	0.0169786	AFR
GTEX-1B8KE	0.0215699	0.0511572	0.0530481	0.0518909	0.0452361	EUR
GTEX-1B8KZ	0.0161544	0.0509857	0.0535129	0.0543597	0.0457045	EUR
GTEX-1B8L1	0.0190413	0.0518687	0.0512481	0.0519265	0.0450064	EUR
GTEX-1B8SF	0.0168357	0.0517122	0.0506434	0.0526773	0.0454476	EUR
GTEX-1B8SG	0.0163155	0.0502051	0.0495165	0.0516413	0.0440303	EUR
GTEX-1B932	0.0222307	0.0524397	0.0482775	0.0507606	0.0443983	EUR
GTEX-1B933	0.0153342	0.0527236	0.0487151	0.051766	0.0451331	EUR
GTEX-1B97I	0.0145791	0.0516101	0.0482048	0.0518077	0.0428042	EUR
GTEX-1B97J	0.0202334	0.0518971	0.0508201	0.0535723	0.0450246	EUR
GTEX-1B996	0.0182483	0.0511364	0.0523386	0.0517075	0.045913	EUR
GTEX-1BAJH	0.0177314	0.0514067	0.0509734	0.052531	0.04565	EUR
GTEX-1C2JI	0.0174865	0.0508152	0.0515773	0.0501929	0.0447946	EUR
GTEX-1C475	0.0158557	0.0514126	0.0497664	0.0471064	0.0441706	EUR
GTEX-1C4CL	0.0479605	0.0129375	0.063693	0.0638539	0.0609446	EAS
GTEX-1C64N	0.0193784	0.0517392	0.0492728	0.0513016	0.0447352	EUR
GTEX-1C6VR	0.00927597	0.0533696	0.0529489	0.0458947	0.0457271	EUR
GTEX-1C6WA	0.0184685	0.0528515	0.0469147	0.0521079	0.0443866	EUR
GTEX-1CAMQ	0.0166459	0.0509924	0.0510649	0.0533914	0.0449834	EUR
GTEX-1CAMR	0.0183303	0.0520298	0.0505944	0.0503969	0.0441625	EUR
GTEX-1CAMS	0.0501576	0.0155189	0.0642228	0.0661344	0.0640108	EAS
GTEX-1CB4H	0.0211132	0.0518999	0.05138	0.0515614	0.0450505	EUR
GTEX-1CB4J	0.015071	0.0525338	0.0493914	0.0521693	0.0448925	EUR
GTEX-1E1VI	0.0245177	0.0514546	0.051417	0.0538234	0.0447618	EUR
GTEX-1EH9U	0.0239061	0.0513941	0.0518894	0.0528627	0.0452367	EUR
GTEX-1EU9M	0.0229985	0.0510373	0.0530695	0.0518073	0.0445149	EUR
GTEX-1EWIQ	0.0117942	0.0517975	0.0497638	0.0519659	0.0460352	EUR
GTEX-1EX96	0.00978798	0.0524174	0.0494707	0.0476428	0.0450356	EUR
GTEX-1F48J	0.0141059	0.0520869	0.0505757	0.0480713	0.0453312	EUR
GTEX-1F52S	0.00921053	0.056696	0.053967	0.0461392	0.0473279	EUR
GTEX-1F5PK	0.0191264	0.0508508	0.050024	0.053623	0.0451326	EUR
GTEX-1F5PL	0.0137945	0.0511494	0.0492109	0.0548829	0.0464454	EUR
GTEX-1F6I4	0.0351836	0.057565	0.0556402	0.0542479	0.0167297	AFR
GTEX-1F6IF	0.0183689	0.0520258	0.0509307	0.0519709	0.044332	EUR
GTEX-1F6RS	0.0151439	0.0508197	0.0500626	0.0533904	0.0456461	EUR
GTEX-1F75A	0.0179512	0.0505252	0.0517422	0.0532874	0.0443068	EUR
GTEX-1F75B	0.0157421	0.0512435	0.0503326	0.0516185	0.04491	EUR
GTEX-1F75W	0.0162558	0.0524411	0.0497194	0.0540527	0.046015	EUR
GTEX-1F7RK	0.0217983	0.0511815	0.0514156	0.0514552	0.0441538	EUR
GTEX-1F88F	0.0231008	0.0514046	0.0541703	0.0528858	0.0453062	EUR
GTEX-1FIGZ	0.0178655	0.0518652	0.0491977	0.0541289	0.0452606	EUR
GTEX-1GF9U	0.0166761	0.0515575	0.0529959	0.0502623	0.0447488	EUR
GTEX-1GF9V	0.0189357	0.0516216	0.051286	0.0521271	0.0451953	EUR
GTEX-1GF9W	0.0178348	0.0519655	0.0494378	0.0534537	0.0446406	EUR
GTEX-1GF9X	0.043168	0.0643957	0.00675126	0.0648034	0.058767	AMR
GTEX-1GL5R	0.0102987	0.0505923	0.0487834	0.0526238	0.0463523	EUR
GTEX-1GMR2	0.0315447	0.0572214	0.0514948	0.0557145	0.0195895	AFR
GTEX-1GMR3	0.0218136	0.0514885	0.0503727	0.0520296	0.0448724	EUR
GTEX-1GMR8	0.020459	0.0519856	0.051827	0.0505759	0.0447822	EUR
GTEX-1GMRU	0.0198587	0.0523278	0.0488978	0.0512164	0.0443673	EUR
GTEX-1GN1U	0.0107006	0.0507459	0.0480809	0.0548748	0.0466942	EUR
GTEX-1GN1V	0.0223577	0.0511641	0.0530986	0.0543851	0.0447317	EUR
GTEX-1GN1W	0.0195337	0.0506764	0.0506716	0.0535851	0.0450087	EUR
GTEX-1GN2E	0.0145747	0.0524801	0.0485465	0.0529239	0.0454511	EUR
GTEX-1GN73	0.0164501	0.0515956	0.0504332	0.0483718	0.0443126	EUR
GTEX-1GTWX	0.0168613	0.0510509	0.0503028	0.0526241	0.0447123	EUR
GTEX-1GZ2Q	0.0228859	0.0516084	0.050332	0.05158	0.0440006	EUR
GTEX-1GZ4H	0.0319457	0.0572561	0.0565787	0.0591025	0.0207299	AFR
GTEX-1GZHY	0.0209903	0.0513632	0.0494683	0.0534756	0.0447231	EUR
GTEX-N7MS	0.0195156	0.0515025	0.0503788	0.0522327	0.0451173	EUR
GTEX-N7MT	0.0161832	0.050559	0.0514379	0.0529564	0.0457137	EUR
GTEX-NFK9	0.0328377	0.0577476	0.0541534	0.0542731	0.0182172	AFR
GTEX-NL3G	0.0193848	0.0508211	0.0505761	0.0536688	0.0445815	EUR
GTEX-NL3H	0.0293528	0.0559977	0.0462208	0.0517583	0.0226282	AFR
GTEX-NL4W	0.0212992	0.0511294	0.0495426	0.0531997	0.0449993	EUR
GTEX-NPJ7	0.0147244	0.0487521	0.0477301	0.0539707	0.0459912	EUR
GTEX-NPJ8	0.0196575	0.0514473	0.0529013	0.0532452	0.0454096	EUR
GTEX-O5YT	0.0206753	0.0510048	0.0502261	0.0533018	0.0447405	EUR
GTEX-O5YV	0.0163454	0.0516314	0.0498501	0.0522362	0.0446207	EUR
GTEX-O5YW	0.00825399	0.0546458	0.0509803	0.0455341	0.046073	EUR
GTEX-OHPK	0.0386757	0.0602759	0.0577661	0.0605603	0.0180866	AFR
GTEX-OHPM	0.0200993	0.0517095	0.0503436	0.0505086	0.0453713	EUR
GTEX-OHPN	0.0089101	0.052666	0.0517459	0.051821	0.0455699	EUR
GTEX-OIZF	0.0201868	0.0515695	0.0487229	0.0523597	0.0444909	EUR
GTEX-OIZG	0.0103926	0.0527648	0.0518128	0.0518724	0.0469168	EUR
GTEX-OIZH	0.0114875	0.0518243	0.0508123	0.0475018	0.0440429	EUR
GTEX-OIZI	0.0134709	0.0511271	0.0493677	0.0539491	0.0463673	EUR
GTEX-OOBK	0.0229467	0.0515082	0.053552	0.051127	0.0451908	EUR
GTEX-OXRK	0.0211952	0.0519008	0.0490748	0.0518216	0.0447164	EUR
GTEX-OXRL	0.0182389	0.0508947	0.0497626	0.053668	0.0449433	EUR
GTEX-OXRN	0.017268	0.0511413	0.049583	0.0520872	0.0451609	EUR
GTEX-OXRO	0.0166063	0.0518352	0.0479446	0.0492674	0.0432981	EUR
GTEX-OXRP	0.00809313	0.0525032	0.0472108	0.0480231	0.0451894	EUR
GTEX-P44H	0.0244812	0.0524642	0.0520256	0.0521471	0.0447302	EUR
GTEX-P4PP	0.0148157	0.0512006	0.0504431	0.0524511	0.0445787	EUR
GTEX-P4PQ	0.0175541	0.0506551	0.0492515	0.054735	0.0447035	EUR
GTEX-P4QS	0.0341037	0.0597779	0.0520888	0.0578555	0.0190525	AFR
GTEX-P4QT	0.00496596	0.0543614	0.0517697	0.0495615	0.0472464	EUR
GTEX-P78B	0.0145973	0.0504442	0.048977	0.0533412	0.04459	EUR
GTEX-PLZ4	0.0155479	0.0512482	0.0514365	0.0476165	0.043559	EUR
GTEX-PLZ5	0.0168674	0.0509729	0.049213	0.0526752	0.0461246	EUR
GTEX-PLZ6	0.0170937	0.0513898	0.0509479	0.0528447	0.0448003	EUR
GTEX-POMQ	0.0289098	0.0554939	0.0501587	0.0566714	0.0215785	AFR
GTEX-POYW	0.0184489	0.0524792	0.0493454	0.0528794	0.0449872	EUR
GTEX-PSDG	0.0197588	0.0518255	0.0499957	0.0520199	0.0453955	EUR
GTEX-PVOW	0.0166145	0.0513904	0.0501643	0.0526494	0.0446812	EUR
GTEX-PW2O	0.0206759	0.0515847	0.0530137	0.0518074	0.0435537	EUR
GTEX-PWCY	0.0177547	0.051363	0.0507477	0.0527812	0.0452664	EUR
GTEX-PWN1	0.0100063	0.0520632	0.0515985	0.0536234	0.0477085	EUR
GTEX-PWO3	0.0205003	0.0516474	0.0489032	0.0522299	0.0449024	EUR
GTEX-PX3G	0.0206192	0.0504316	0.0487763	0.0523575	0.0446219	EUR
GTEX-Q2AG	0.0189071	0.0520271	0.0523266	0.0523881	0.0449823	EUR
GTEX-Q2AH	0.0313716	0.0577148	0.0532953	0.055627	0.0199352	AFR
GTEX-Q2AI	0.0104407	0.0517412	0.0488688	0.0518715	0.0455218	EUR
GTEX-Q734	0.0211181	0.0512804	0.0519404	0.0524141	0.0457733	EUR
GTEX-QCQG	0.0109122	0.0540796	0.0497646	0.0471697	0.0446705	EUR
GTEX-QDT8	0.0124558	0.0514866	0.0496961	0.0508837	0.0446845	EUR
GTEX-QDVJ	0.0180991	0.0514038	0.0504769	0.0528159	0.0451275	EUR
GTEX-QDVN	0.0213599	0.0503677	0.0505363	0.0542962	0.0445906	EUR
GTEX-QEG4	0.0177515	0.0516303	0.0494336	0.0533752	0.0455092	EUR
GTEX-QEG5	0.0147502	0.050627	0.0504738	0.0510282	0.0450498	EUR
GTEX-QESD	0.0178126	0.0514137	0.0524257	0.0522917	0.0449834	EUR
GTEX-QLQ7	0.0508734	0.0123642	0.064662	0.0667787	0.0630806	EAS
GTEX-QLQW	0.0213774	0.053435	0.0511305	0.0531216	0.0279384	EUR
GTEX-QMR6	0.0179672	0.0510323	0.0473001	0.0525579	0.0448568	EUR
GTEX-QMRM	0.0161989	0.0520546	0.0509129	0.0550239	0.0461477	EUR
GTEX-QV31	0.0182253	0.0513509	0.0492295	0.0533024	0.0446343	EUR
GTEX-QV44	0.016505	0.0510057	0.0507325	0.0518146	0.0450866	EUR
GTEX-QVJO	0.0214592	0.0510524	0.0494485	0.0515191	0.0443941	EUR
GTEX-QVUS	0.0163538	0.0500744	0.0522203	0.0523701	0.0454353	EUR
GTEX-QXCU	0.0134465	0.0512726	0.0531556	0.0548599	0.0460713	EUR
GTEX-R3RS	0.0172344	0.0513058	0.0492138	0.0532637	0.0447956	EUR
GTEX-R53T	0.0167867	0.0498326	0.0503559	0.0491502	0.0394454	EUR
GTEX-R55C	0.022082	0.0518096	0.0518789	0.0530123	0.0448796	EUR
GTEX-R55D	0.0194482	0.0549892	0.0326288	0.0515474	0.0413343	EUR
GTEX-R55E	0.0134941	0.0524592	0.0470663	0.0498103	0.0454288	EUR
GTEX-R55G	0.0174392	0.0511393	0.0485486	0.0533289	0.0451754	EUR
GTEX-REY6	0.00747545	0.0531647	0.0504793	0.0482257	0.0454209	EUR
GTEX-RM2N	0.00890984	0.0518395	0.0499615	0.0533461	0.0472324	EUR
GTEX-RN64	0.0107478	0.0511297	0.0498116	0.0523208	0.0468952	EUR
GTEX-RNOR	0.00918399	0.051219	0.0521549	0.0558012	0.0474793	EUR
GTEX-RTLS	0.0137235	0.0524603	0.05086	0.0523574	0.0452382	EUR
GTEX-RU1J	0.0383631	0.062492	0.0560789	0.0577505	0.017221	AFR
GTEX-RU72	0.0503166	0.0159468	0.0628159	0.067876	0.0641955	EAS
GTEX-RUSQ	0.0202268	0.050092	0.0511801	0.0545227	0.0459034	EUR
GTEX-RVPV	0.0122871	0.0495176	0.0482409	0.0554339	0.0457863	EUR
GTEX-RWS6	0.0211182	0.0519003	0.0517957	0.0518266	0.0444124	EUR
GTEX-RWSA	0.0118686	0.0529706	0.049903	0.0522186	0.0461588	EUR
GTEX-S32W	0.0135813	0.0511895	0.0486623	0.0516377	0.0445711	EUR
GTEX-S33H	0.0143131	0.0506943	0.0528843	0.0484835	0.0448312	EUR
GTEX-S341	0.0428428	0.0646321	0.0587755	0.0625201	0.0176326	AFR
GTEX-S3XE	0.0212986	0.0515402	0.0511521	0.0524455	0.0451942	EUR
GTEX-S4P3	0.0210716	0.0515649	0.0492335	0.052567	0.0448602	EUR
GTEX-S4Q7	0.0105743	0.0529711	0.049973	0.0443152	0.0451196	EUR
GTEX-S4UY	0.0128636	0.0546057	0.0522106	0.0423612	0.0448173	EUR
GTEX-S4Z8	0.0170002	0.0518353	0.0503261	0.0532008	0.0454384	EUR
GTEX-S7PM	0.0789644	0.0868437	0.0302533	0.0897804	0.0872348	AMR
GTEX-S7SE	0.0220339	0.0520116	0.0500461	0.0528464	0.0433335	EUR
GTEX-S7SF	0.014415	0.0516092	0.050518	0.0509789	0.0430267	EUR
GTEX-S95S	0.022134	0.0524546	0.0511345	0.051152	0.0449668	EUR
GTEX-SE5C	0.015596	0.051772	0.0500813	0.0534185	0.0454721	EUR
GTEX-SIU8	0.0154519	0.0518298	0.0501388	0.0524806	0.0451839	EUR
GTEX-SJXC	0.0232488	0.0509989	0.0531763	0.0535893	0.0453924	EUR
GTEX-SN8G	0.0215675	0.0510204	0.0505098	0.0535833	0.045023	EUR
GTEX-SNOS	0.027748	0.0566907	0.0540193	0.0550631	0.0229228	AFR
GTEX-SSA3	0.0367998	0.060463	0.054383	0.0577023	0.0171499	AFR
GTEX-T2IS	0.0191971	0.051599	0.0511166	0.0488242	0.0438527	EUR
GTEX-T2YK	0.0373495	0.0610293	0.0575453	0.0602263	0.0183791	AFR
GTEX-T5JC	0.0148622	0.0515309	0.0500442	0.0516027	0.0453043	EUR
GTEX-T5JW	0.0172066	0.0502342	0.0499741	0.0517128	0.0443526	EUR
GTEX-T6MN	0.0174179	0.0519777	0.0480235	0.0524144	0.0451809	EUR
GTEX-T6MO	0.0251826	0.0525732	0.0501931	0.0500835	0.0455304	EUR
GTEX-T8EM	0.0165186	0.0521227	0.0520578	0.0519196	0.0454257	EUR
GTEX-TKQ1	0.0270118	0.0543141	0.0528499	0.0516307	0.022528	AFR
GTEX-TKQ2	0.0166166	0.0523026	0.0499122	0.0531497	0.0448593	EUR
GTEX-TML8	0.0288142	0.0563936	0.0462469	0.0563281	0.0239953	AFR
GTEX-TMMY	0.018607	0.0516096	0.0489809	0.0504848	0.0452206	EUR
GTEX-TMZS	0.0146105	0.0523953	0.0499733	0.0533948	0.0455632	EUR
GTEX-TSE9	0.0142226	0.0511039	0.0512703	0.0497957	0.0449316	EUR
GTEX-U3ZG	0.0223182	0.0510441	0.0509275	0.0543616	0.0450319	EUR
GTEX-U3ZH	0.0171629	0.051153	0.0494917	0.0527726	0.0428853	EUR
GTEX-U3ZM	0.017893	0.0509486	0.0499149	0.0527299	0.0448588	EUR
GTEX-U3ZN	0.0190225	0.052268	0.0493223	0.0525167	0.0444137	EUR
GTEX-U412	0.0395751	0.0626965	0.0569187	0.0603238	0.0186484	AFR
GTEX-U4B1	0.0181522	0.051242	0.0503518	0.0523652	0.0452916	EUR
GTEX-U8T8	0.0136376	0.0513172	0.0504913	0.0524118	0.0455419	EUR
GTEX-U8XE	0.0162841	0.0518423	0.0523766	0.0531684	0.0459392	EUR
GTEX-UJHI	0.036134	0.060117	0.0563688	0.0583883	0.0185044	AFR
GTEX-UJMC	0.0348196	0.058235	0.054657	0.0560957	0.0159962	AFR
GTEX-UPJH	0.0170278	0.051151	0.0508552	0.0507352	0.0446907	EUR
GTEX-UPK5	0.0183769	0.0513965	0.0514453	0.0518254	0.0451752	EUR
GTEX-UTHO	0.0213168	0.051455	0.0507972	0.0548414	0.045239	EUR
GTEX-V1D1	0.0199115	0.0511651	0.0507189	0.0517211	0.0447456	EUR
GTEX-V955	0.0208213	0.0510127	0.0507237	0.0531512	0.0445415	EUR
GTEX-VJWN	0.0199726	0.0520794	0.0481974	0.0541193	0.0449099	EUR
GTEX-VJYA	0.0388778	0.0621129	0.0574283	0.0601018	0.0199797	AFR
GTEX-VUSH	0.0392485	0.0619462	0.0559731	0.0609682	0.0188206	AFR
GTEX-W5WG	0.0178329	0.0514483	0.0504176	0.0504256	0.0448223	EUR
GTEX-W5X1	0.0407495	0.0625543	0.0554975	0.0611761	0.016379	AFR
GTEX-WCDI	0.0401422	0.063487	0.0599504	0.0614223	0.0183592	AFR
GTEX-WEY5	0.0188132	0.0518424	0.0507432	0.0537231	0.0445781	EUR
GTEX-WFG7	0.0203484	0.0513597	0.05194	0.0475356	0.0438964	EUR
GTEX-WFG8	0.0196665	0.0507765	0.0522594	0.0530865	0.0445278	EUR
GTEX-WFJO	0.0211497	0.0517018	0.0507934	0.0522497	0.0456673	EUR
GTEX-WFON	0.019917	0.0513674	0.0523084	0.0534138	0.0448816	EUR
GTEX-WH7G	0.0180729	0.0508686	0.0511466	0.0536216	0.0452357	EUR
GTEX-WHPG	0.0282139	0.0537196	0.0266484	0.0556566	0.0477243	AMR
GTEX-WHSB	0.0158801	0.0509476	0.0536426	0.0518824	0.0450123	EUR
GTEX-WHSE	0.0122304	0.051511	0.049773	0.0516655	0.0445197	EUR
GTEX-WHWD	0.0180025	0.0519987	0.0507009	0.0523104	0.0458408	EUR
GTEX-WI4N	0.0152561	0.0517121	0.0508158	0.0529853	0.0454545	EUR
GTEX-WK11	0.0217923	0.0506887	0.0521314	0.0531893	0.0441952	EUR
GTEX-WL46	0.0131122	0.0512836	0.0520198	0.0522989	0.0453979	EUR
GTEX-WOFL	0.020869	0.0523015	0.0501736	0.0521606	0.0449988	EUR
GTEX-WOFM	0.0216663	0.0514028	0.0511408	0.0529347	0.0440766	EUR
GTEX-WQUQ	0.015877	0.0518079	0.0480392	0.0529847	0.0456048	EUR
GTEX-WRHK	0.0192703	0.0514344	0.0495369	0.0521268	0.0449627	EUR
GTEX-WVLH	0.0218051	0.0504953	0.05179	0.0519787	0.0455047	EUR
GTEX-WWYW	0.00939242	0.051961	0.0510662	0.0547435	0.0472701	EUR
GTEX-WXYG	0.0392295	0.0633627	0.0562517	0.0602812	0.0201915	AFR
GTEX-WY7C	0.0109577	0.053009	0.0496988	0.0524251	0.046092	EUR
GTEX-WYBS	0.0174736	0.0510114	0.0499214	0.0556722	0.0451324	EUR
GTEX-WYJK	0.0187248	0.0510748	0.0507867	0.0533164	0.0452708	EUR
GTEX-WYVS	0.018649	0.0505172	0.0497734	0.0526561	0.0451058	EUR
GTEX-WZTO	0.00797858	0.0527432	0.0508656	0.0496629	0.0456463	EUR
GTEX-X15G	0.0214986	0.0512661	0.0511605	0.0529835	0.0455237	EUR
GTEX-X261	0.0163537	0.0522217	0.0491717	0.0508081	0.0440927	EUR
GTEX-X3Y1	0.0367118	0.0623964	0.0553348	0.0597096	0.0216977	AFR
GTEX-X4EO	0.017044	0.0518338	0.0473668	0.0502826	0.0448783	EUR
GTEX-X4EP	0.0143134	0.0510343	0.0522137	0.0538757	0.0461246	EUR
GTEX-X4LF	0.0172664	0.0511555	0.0529548	0.0524819	0.0450902	EUR
GTEX-X4XX	0.0104775	0.0542619	0.0533707	0.0455131	0.0461891	EUR
GTEX-X4XY	0.0201726	0.0506354	0.0518774	0.0536574	0.0455419	EUR
GTEX-X585	0.0422597	0.0650531	0.0582231	0.0633267	0.0200364	AFR
GTEX-X5EB	0.0166705	0.0521342	0.0512004	0.0538817	0.0444097	EUR
GTEX-X62O	0.013269	0.0519816	0.0502257	0.0533394	0.0458643	EUR
GTEX-X8HC	0.016907	0.0509179	0.0494658	0.0531486	0.0452714	EUR
GTEX-XAJ8	0.0202415	0.051307	0.0508042	0.0536676	0.0448349	EUR
GTEX-XBEC	0.0179596	0.0504483	0.0507896	0.0512996	0.0451008	EUR
GTEX-XBED	0.0203206	0.0508444	0.0513699	0.0536115	0.0448729	EUR
GTEX-XBEW	0.00492269	0.0541683	0.0512259	0.0492849	0.0469591	EUR
GTEX-XGQ4	0.0131453	0.0515805	0.049543	0.054147	0.0458731	EUR
GTEX-XMD1	0.0163836	0.0509836	0.0514579	0.0499666	0.0451637	EUR
GTEX-XMD2	0.0112654	0.0524939	0.0493965	0.0504788	0.0458026	EUR
GTEX-XMD3	0.0197089	0.0555564	0.0316468	0.0513567	0.0427871	EUR
GTEX-XMK1	0.0184121	0.0518563	0.0498892	0.0542059	0.043964	EUR
GTEX-XOT4	0.00884322	0.05498	0.0514639	0.0460436	0.0449561	EUR
GTEX-XPT6	0.0202013	0.0518451	0.049288	0.0527994	0.04386	EUR
GTEX-XPVG	0.0190989	0.0516325	0.0498617	0.0533297	0.0448773	EUR
GTEX-XQ3S	0.00931077	0.0529683	0.051067	0.055193	0.0472886	EUR
GTEX-XQ8I	0.0161556	0.0513741	0.0495433	0.0513067	0.044615	EUR
GTEX-XUW1	0.0139415	0.050732	0.0497314	0.0537603	0.0458817	EUR
GTEX-XUZC	0.0183237	0.0518721	0.0510889	0.051129	0.045068	EUR
GTEX-XV7Q	0.0218355	0.0513251	0.0509544	0.053659	0.0452664	EUR
GTEX-XXEK	0.0161724	0.0511411	0.0510183	0.053461	0.0460615	EUR
GTEX-XYKS	0.0402342	0.0641305	0.0591066	0.0610757	0.021863	AFR
GTEX-Y111	0.0211365	0.0517745	0.0506074	0.0536523	0.0445707	EUR
GTEX-Y114	0.0430123	0.0662054	0.0596413	0.0643983	0.0218285	AFR
GTEX-Y3I4	0.0187147	0.0524432	0.0529957	0.0527862	0.0452643	EUR
GTEX-Y3IK	0.0337675	0.0585736	0.0551377	0.0582178	0.0189747	AFR
GTEX-Y5LM	0.0134008	0.0517343	0.0480448	0.0549243	0.0460321	EUR
GTEX-Y5V5	0.0188084	0.0511067	0.0519418	0.0536066	0.0451746	EUR
GTEX-Y5V6	0.0218807	0.0517821	0.0498982	0.0536166	0.044414	EUR
GTEX-Y8DK	0.0193099	0.0502374	0.0513652	0.0522235	0.0444035	EUR
GTEX-Y8E4	0.00772406	0.0560631	0.0544636	0.0493576	0.0485351	EUR
GTEX-Y8LW	0.0214369	0.0510305	0.0499007	0.0520836	0.0450449	EUR
GTEX-Y9LG	0.0215035	0.0513303	0.0509503	0.051848	0.044928	EUR
GTEX-YEC3	0.0207448	0.0511675	0.0494504	0.0539963	0.0450278	EUR
GTEX-YEC4	0.0170991	0.0523149	0.0496974	0.0493074	0.0454065	EUR
GTEX-YECK	0.0173661	0.052232	0.0494014	0.0510732	0.0447948	EUR
GTEX-YF7O	0.0176872	0.0514247	0.0523762	0.0521333	0.0444976	EUR
GTEX-YFC4	0.0206368	0.0504507	0.0509458	0.055276	0.0450522	EUR
GTEX-YFCO	0.0213981	0.054267	0.0297837	0.0526566	0.0432158	EUR
GTEX-YJ89	0.0049818	0.0538865	0.0505693	0.0490344	0.0464875	EUR
GTEX-YJ8A	0.014009	0.0504449	0.0529312	0.0540693	0.0460871	EUR
GTEX-Z93S	0.0149981	0.0518188	0.052347	0.0542382	0.0459605	EUR
GTEX-Z9EW	0.0157914	0.0515304	0.0498876	0.0522362	0.045194	EUR
GTEX-ZA64	0.017635	0.0503361	0.0505247	0.0541754	0.0452355	EUR
GTEX-ZAB4	0.0146471	0.0521399	0.0504847	0.050099	0.0454279	EUR
GTEX-ZAB5	0.0206235	0.0513043	0.0503115	0.0535351	0.0457883	EUR
GTEX-ZAJG	0.0360317	0.0598138	0.055537	0.058745	0.0178295	AFR
GTEX-ZC5H	0.0163595	0.0505345	0.0509121	0.054403	0.0449621	EUR
GTEX-ZDTS	0.0142762	0.0526409	0.0492604	0.0520965	0.0453323	EUR
GTEX-ZDTT	0.0217324	0.0515821	0.0506635	0.0516135	0.0453997	EUR
GTEX-ZDXO	0.0169722	0.0506826	0.0513818	0.0523033	0.0448263	EUR
GTEX-ZDYS	0.017005	0.051836	0.0488067	0.0515486	0.0452258	EUR
GTEX-ZE7O	0.0174302	0.0519998	0.0493474	0.0521719	0.0445577	EUR
GTEX-ZEX8	0.0103316	0.0542953	0.0503815	0.0458485	0.0443851	EUR
GTEX-ZF28	0.0214868	0.0512419	0.0521875	0.0518881	0.0450226	EUR
GTEX-ZF29	0.0183164	0.0517819	0.0479554	0.0542503	0.044462	EUR
GTEX-ZF2S	0.01728	0.0526487	0.0507369	0.0516203	0.0447668	EUR
GTEX-ZF3C	0.0207108	0.0513886	0.0510925	0.0527769	0.0448343	EUR
GTEX-ZG7Y	0.0189685	0.0513314	0.0512829	0.0540344	0.0453691	EUR
GTEX-ZGAY	0.0239462	0.0521039	0.0532399	0.0518545	0.0457405	EUR
GTEX-ZLFU	0.040356	0.0622353	0.0557572	0.0602235	0.0162737	AFR
GTEX-ZLV1	0.0139889	0.0518496	0.0509403	0.0528351	0.0448472	EUR
GTEX-ZLWG	0.0270715	0.0536342	0.0522858	0.0527472	0.022294	AFR
GTEX-ZP4G	0.0203483	0.050627	0.0501523	0.0541068	0.0445001	EUR
GTEX-ZPCL	0.0172056	0.0514045	0.0514906	0.0525921	0.0460018	EUR
GTEX-ZPIC	0.0214969	0.0506262	0.0507332	0.0529994	0.0453498	EUR
GTEX-ZPU1	0.0362988	0.0614224	0.0500961	0.058486	0.0208377	AFR
GTEX-ZQG8	0.0171992	0.0510223	0.0502502	0.0543499	0.0447938	EUR
GTEX-ZQUD	0.0360367	0.0597876	0.0532613	0.057997	0.0176607	AFR
GTEX-ZT9W	0.0117828	0.0521205	0.0497814	0.0516761	0.0459741	EUR
GTEX-ZT9X	0.0149726	0.0512058	0.0496029	0.0518018	0.0453665	EUR
GTEX-ZTPG	0.0178374	0.0513974	0.051546	0.051386	0.0445599	EUR
GTEX-ZTSS	0.018041	0.0512656	0.0502829	0.0532882	0.0452386	EUR
GTEX-ZTTD	0.0131696	0.0516173	0.0511716	0.0532678	0.0457931	EUR
GTEX-ZTX8	0.0316483	0.0572913	0.0506162	0.0544232	0.0190813	AFR
GTEX-ZUA1	0.0202099	0.0511169	0.0508931	0.0514028	0.0447942	EUR
GTEX-ZV68	0.0170968	0.0516607	0.0486376	0.0529821	0.0454986	EUR
GTEX-ZV6S	0.0127491	0.0512865	0.0513974	0.0501212	0.0453203	EUR
GTEX-ZV7C	0.0353666	0.0632803	0.0529303	0.0561712	0.0207311	AFR
GTEX-ZVE1	0.0182228	0.0518082	0.0510344	0.0529805	0.045481	EUR
GTEX-ZVE2	0.0154954	0.0509929	0.0534856	0.0534466	0.045153	EUR
GTEX-ZVP2	0.0405136	0.0640988	0.0582969	0.0630697	0.0208071	AFR
GTEX-ZVT2	0.0163972	0.0527938	0.0497818	0.0509665	0.0456699	EUR
GTEX-ZVT3	0.0169038	0.0509802	0.0513871	0.0522241	0.0443673	EUR
GTEX-ZVT4	0.0196214	0.0513129	0.0504112	0.0534542	0.0442681	EUR
GTEX-ZVTK	0.0216324	0.0548572	0.0488919	0.0504786	0.0286718	EUR
GTEX-ZVZP	0.0140733	0.0519681	0.0494172	0.0526209	0.0451099	EUR
GTEX-ZVZQ	0.0140043	0.0516386	0.0511394	0.0552572	0.0466319	EUR
GTEX-ZWKS	0.0176365	0.050412	0.0498655	0.0532757	0.0450262	EUR
GTEX-ZXES	0.018952	0.0519573	0.0487731	0.0510747	0.0440019	EUR
GTEX-ZXG5	0.00772543	0.0542479	0.0498938	0.0462676	0.0456154	EUR
GTEX-ZY6K	0.039758	0.0611813	0.0571259	0.060403	0.0163688	AFR
GTEX-ZYFC	0.0376191	0.0605931	0.05568	0.0579257	0.0164186	AFR
GTEX-ZYFD	0.0140772	0.0517645	0.0512964	0.0524175	0.0456263	EUR
GTEX-ZYFG	0.0203356	0.0508054	0.0501202	0.0513445	0.0447954	EUR
GTEX-ZYT6	0.0135401	0.051679	0.0490922	0.0529976	0.0453824	EUR
GTEX-ZYVF	0.0124911	0.0516088	0.0520929	0.0486651	0.0453946	EUR
GTEX-ZYW4	0.0505025	0.0120844	0.0655193	0.0641669	0.0624883	EAS
GTEX-ZYY3	0.00725353	0.0540122	0.0511805	0.0505812	0.0455442	EUR
GTEX-ZZ64	0.0171998	0.0518537	0.051152	0.0524749	0.0453898	EUR
GTEX-ZZPT	0.0154866	0.0511096	0.0484473	0.0529478	0.045521	EUR
GTEX-ZZPU	0.0145105	0.0516293	0.0504908	0.0528932	0.0454132	EUR
