# Supplementary material for: Identifying Crohn’s disease signal from variome analysis
Source: Genome Med. 2019 Sep 30;11:59. doi: 10.1186/s13073-019-0670-6 (PMC6767648; doi:10.1186/s13073-019-0670-6)
Supplement: Supplementary file 4 — Pathway enrichment analysis. (XLSX 14 kb) [file 13073_2019_670_MOESM4_ESM.xlsx]

## Sheet: Sheet1
pathway name	pathway source	q-val (PascalGWAS175)	q-val (KS5)	q-val (DKMcost125)	q-val (KS5 + DKMcost125)
Allograft Rejection	Wikipathways	NA	NA	NA	0.0714
activated TAK1 mediates p38 MAPK activation	Reactome	0.0514	NA	0.0728	0.0765
Activation of C3 and C5	Reactome	0.0148	NA	NA	NA
Adaptive Immune System	Reactome	0.0381	NA	NA	NA
antigen processing and presentation	BioCarta	0.000311	NA	NA	NA
Antimicrobial peptides	Reactome	NA	NA	0.062	0.0714
Apoptotic cleavage of cell adhesion proteins	Reactome	NA	NA	0.062	0.0714
Apoptotic cleavage of cellular proteins	Reactome	NA	0.0342	0.062	0.0588
Apoptotic execution phase	Reactome	NA	0.0342	0.0838	0.0588
Arrhythmogenic Right Ventricular Cardiomyopathy	Wikipathways	NA	NA	0.062	0.0714
Arrhythmogenic right ventricular cardiomyopathy (ARVC) - Homo sapiens (human)	KEGG	NA	NA	0.062	0.0714
Arylamine metabolism	Wikipathways	0.0329	NA	NA	NA
Assembly of collagen fibrils and other multimeric structures	Reactome	NA	0.0343	NA	NA
Asthma - Homo sapiens (human)	KEGG	0.0185	NA	NA	NA
B cell receptor signaling	INOH	0.0514	NA	NA	NA
Calcineurin-regulated NFAT-dependent transcription in lymphocytes	PID	0.0143	NA	NA	NA
Calcium signaling in the CD4+ TCR pathway	PID	0.0223	NA	NA	NA
Caspase-mediated cleavage of cytoskeletal proteins	Reactome	NA	0.0342	NA	0.0714
cGMP effects	Reactome	NA	NA	0.106	NA
Chemokine signaling pathway - Homo sapiens (human)	KEGG	0.0467	NA	NA	NA
Collagen biosynthesis and modifying enzymes	Reactome	NA	0.0666	NA	NA
Collagen chain trimerization	Reactome	NA	0.0342	NA	NA
Cytokine Signaling in Immune system	Reactome	2.59e-05	NA	NA	NA
Cytokine-cytokine receptor interaction - Homo sapiens (human)	KEGG	2.07e-06	NA	NA	NA
Cytokines and Inflammatory Response	Wikipathways	0.0198	NA	NA	NA
Deubiquitination	Reactome	0.00607	NA	NA	NA
ECM-receptor interaction - Homo sapiens (human)	KEGG	NA	NA	NA	0.0588
Focal adhesion - Homo sapiens (human)	KEGG	NA	NA	NA	0.109
Formation of the cornified envelope	Reactome	NA	NA	0.106	NA
G beta:gamma signalling through PI3Kgamma	Reactome	0.0505	NA	NA	NA
Glycosphingolipid biosynthesis - globo and isoglobo series - Homo sapiens (human)	KEGG	0.0467	NA	NA	NA
Glycosphingolipid biosynthesis - lactoseries	EHMN	0.0257	NA	NA	NA
Glycosphingolipid biosynthesis - neolactoseries	EHMN	0.0514	NA	NA	NA
GMCSF-mediated signaling events	PID	0.0336	NA	NA	NA
GRB7 events in ERBB2 signaling	Reactome	0.0198	NA	NA	NA
Herpes simplex infection - Homo sapiens (human)	KEGG	0.000317	NA	NA	NA
il 3 signaling pathway	BioCarta	0.0467	NA	NA	NA
IL-12 signaling	INOH	3.31e-05	NA	NA	NA
IL-23 signaling	INOH	0.000761	NA	NA	NA
IL-3 signaling	INOH	0.0257	NA	NA	NA
IL-6 signaling pathway	Wikipathways	0.0467	NA	NA	NA
IL-6-type cytokine receptor ligand interactions	Reactome	0.00113	NA	NA	NA
il12 and stat4 dependent signaling pathway in th1 development	BioCarta	1.26e-05	NA	NA	NA
IL12 signaling mediated by STAT4	PID	0.0336	NA	NA	NA
IL12-mediated signaling events	PID	0.00113	NA	NA	NA
IL23-mediated signaling events	PID	1.49e-05	NA	NA	NA
IL27-mediated signaling events	PID	0.000317	NA	NA	NA
IL4-mediated signaling events	PID	0.0328	NA	NA	NA
Integrin	INOH	NA	NA	NA	0.0714
Immune System	Reactome	5.48e-06	NA	0.062	0.0714
Inflammatory bowel disease (IBD) - Homo sapiens (human)	KEGG	1.26e-05	NA	NA	NA
Innate Immune System	Reactome	NA	NA	0.0638	0.0761
Inositol Phosphate Metabolism	SMPDB	0.0467	NA	NA	NA
inositol pyrophosphates biosynthesis	HumanCyc	0.00126	NA	NA	NA
Integrin cell surface interactions	Reactome	NA	0.0666	NA	0.0588
Integrin-mediated Cell Adhesion	Wikipathways	NA	NA	0.0838	0.0714
Interleukin-12 signaling	Reactome	0.00874	NA	NA	NA
Interleukin-4 and 13 signaling	Reactome	0.0514	NA	NA	NA
Interleukin-6 family signaling	Reactome	0.00274	NA	NA	NA
Interleukin-6 signaling	Reactome	0.0381	NA	NA	NA
Intestinal immune network for IgA production - Homo sapiens (human)	KEGG	0.0467	NA	NA	NA
intrinsic prothrombin activation pathway	BioCarta	NA	0.0666	NA	NA
JAK STAT MolecularVariation 1	INOH	0.000225	NA	NA	NA
JAK STAT MolecularVariation 2	INOH	0.0262	NA	NA	NA
JAK STAT pathway and regulation	INOH	0.0148	NA	NA	NA
Jak-STAT signaling pathway - Homo sapiens (human)	KEGG	0.0103	NA	NA	NA
JAK-STAT-Core	Signalink	0.00748	NA	NA	NA
JNK (c-Jun kinases) phosphorylation and activation mediated by activated human TAK1	Reactome	0.0467	NA	NA	NA
Leishmaniasis - Homo sapiens (human)	KEGG	0.0336	NA	NA	NA
Lung fibrosis	Wikipathways	0.0335	NA	NA	NA
MAPK1 (ERK2) activation	Reactome	0.0381	NA	NA	NA
MAPK3 (ERK1) activation	Reactome	0.0329	NA	NA	NA
NCAM1 interactions	Reactome	NA	0.0342	NA	0.0714
Neutrophil degranulation	Reactome	NA	0.0342	0.062	0.0588
no2-dependent il-12 pathway in nk cells	BioCarta	6.69e-05	NA	NA	NA
NOD-like receptor signaling pathway - Homo sapiens (human)	KEGG	0.0185	NA	NA	NA
NOD1/2 Signaling Pathway	Reactome	0.00453	NA	NA	NA
Nucleotide-binding domain, leucine rich repeat containing receptor (NLR) signaling pathways	Reactome	0.0116	NA	NA	NA
Organic cation transport	Reactome	0.0467	NA	NA	NA
Phosphatidylinositol signaling system - Homo sapiens (human)	KEGG	0.0421	NA	NA	NA
Presenilin action in Notch and Wnt signaling	PID	0.0467	NA	NA	NA
Primary immunodeficiency - Homo sapiens (human)	KEGG	0.0381	NA	NA	NA
Prolactin	NetPath	0.0381	NA	NA	NA
Prolactin receptor signaling	Reactome	0.0436	NA	NA	NA
regulators of bone mineralization	PID	NA	0.0342	NA	0.0714
Rheumatoid arthritis - Homo sapiens (human)	KEGG	0.0106	NA	NA	NA
Senescence and Autophagy in Cancer	Wikipathways	0.0336	NA	NA	NA
serotonin degradation	HumanCyc	0.0257	NA	NA	NA
Signaling by Interleukins	Reactome	0.00748	NA	NA	NA
Signaling by MST1	Reactome	0.0198	NA	NA	NA
stat3 signaling pathway	BioCarta	0.0257	NA	NA	NA
Synthesis of IPs in the nucleus	Reactome	0.000355	NA	NA	NA
Th1 and Th2 cell differentiation - Homo sapiens (human)	KEGG	0.00748	NA	NA	NA
Th17 cell differentiation - Homo sapiens (human)	KEGG	0.0381	NA	NA	NA
thyroid hormone metabolism II (via conjugation and/or degradation)	HumanCyc	0.0257	NA	NA	NA
TNF receptor superfamily (TNFSF) members mediating non-canonical NF-kB pathway	Reactome	0.0514	NA	NA	NA
TNF signaling	Reactome	0.0417	NA	NA	NA
TNF signaling pathway - Homo sapiens (human)	KEGG	0.000633	NA	NA	NA
TNFR1-induced NFkappaB signaling pathway	Reactome	0.0198	NA	NA	NA
TNFR1-induced proapoptotic signaling	Reactome	0.0467	NA	NA	NA
TNFR2 non-canonical NF-kB pathway	Reactome	0.00324	NA	NA	NA
TNFs bind their physiological receptors	Reactome	0.00692	NA	NA	NA
Toxoplasmosis - Homo sapiens (human)	KEGG	0.0159	NA	NA	NA
Tuberculosis - Homo sapiens (human)	KEGG	0.0443	NA	NA	NA
Type I diabetes mellitus - Homo sapiens (human)	KEGG	0.0514	NA	NA	NA
Type II interferon signaling (IFNG)	Wikipathways	0.00874	NA	NA	NA
Ub-specific processing proteases	Reactome	0.00874	NA	NA	NA
