# Supplementary material for: Identifying Crohn’s disease signal from variome analysis
Source: Genome Med. 2019 Sep 30;11:59. doi: 10.1186/s13073-019-0670-6 (PMC6767648; doi:10.1186/s13073-019-0670-6)
Supplement: Supplementary file 5 — Kinship analysis of all individuals in the study. (XLSX 557 kb) [file 13073_2019_670_MOESM5_ESM.xlsx]

## Sheet: Related
ID1	ID2	IBS0	kinship
S111	S076	0.00325477	0.228406
S087	S100	0.000550964	0.244468
S045	CAGI2012_CD_47	0.00169394	0.474272
CAGI2012_CD_01	CAGI2012_CD_23	0.000163279	0.250838
CAGI2012_CD_01	CAGI2012_CD_54	0.000183664	0.251952
CAGI2012_CD_02	CAGI2012_CD_14	9.18536e-05	0.247462
CAGI2012_CD_02	CAGI2012_CD_36	6.12195e-05	0.249634
CAGI2012_CD_02	CAGI2012_CD_52	0.00967307	0.243063
CAGI2012_CD_02	CAGI2012_CD_58	0.0107541	0.222391
CAGI2012_CD_03	CAGI2012_CD_31	0.00876441	0.266482
CAGI2012_CD_03	CAGI2012_CD_32	0.00944811	0.256865
CAGI2012_CD_04	CAGI2012_CD_10	3.06129e-05	0.246974
CAGI2012_CD_04	CAGI2012_CD_28	0.018799	0.119848
CAGI2012_CD_05	CAGI2012_CD_59	0.00878778	0.252786
CAGI2012_CD_06	CAGI2012_CD_65	0.00103188	0.241558
CAGI2012_CD_07	CAGI2012_CD_38	0.0110932	0.228036
CAGI2012_CD_09	CAGI2012_CD_45	0.000244948	0.255185
CAGI2012_CD_09	CAGI2012CD_56	0.00641961	0.276937
CAGI2012_CD_10	CAGI2012_CD_28	0.00743001	0.259085
CAGI2012_CD_11	CAGI2012_CD_24	3.06097e-05	0.24812
CAGI2012_CD_11	CAGI2012_CD_35	1.0203e-05	0.246213
CAGI2012_CD_11	CAGI2012_CD_48	3.06091e-05	0.250107
CAGI2012_CD_12	CAGI2012_CD_41	0.00678516	0.282012
CAGI2012_CD_12	CAGI2012_CD_57	0.000132642	0.246018
CAGI2012_CD_13	CAGI2012_CD_18	0.00940778	0.237597
CAGI2012_CD_13	CAGI2012_CD_51	0.00817272	0.256067
CAGI2012_CD_14	CAGI2012_CD_52	0.000112268	0.242437
CAGI2012_CD_14	CAGI2012_CD_58	0.000634518	0.238932
CAGI2012_CD_15	CAGI2012_CD_21	0.00868296	0.23971
CAGI2012_CD_15	CAGI2012_CD_64	0.00869317	0.23959
CAGI2012_CD_17	CAGI2012_CD_19	7.14577e-05	0.252965
CAGI2012_CD_17	CAGI2012_CD_53	0.0181339	0.13326
CAGI2012_CD_18	CAGI2012_CD_51	0.00958124	0.261188
CAGI2012_CD_19	CAGI2012_CD_53	0.0274999	0.067367
CAGI2012_CD_20	CAGI2012_CD_29	0.00864356	0.256523
CAGI2012_CD_20	CAGI2012_CD_40	0.00742819	0.259471
CAGI2012_CD_21	CAGI2012_CD_64	0	0.499741
CAGI2012_CD_24	CAGI2012_CD_35	0.00901967	0.253485
CAGI2012_CD_24	CAGI2012_CD_48	0.0109889	0.239353
CAGI2012_CD_25	CAGI2012_CD_46	0.0120498	0.216431
CAGI2012_CD_26	CAGI2012_CD_43	0.0104173	0.236386
CAGI2012_CD_26	CAGI2012_CD_61	0.00968269	0.250135
CAGI2012_CD_27	CAGI2012_CD_34	4.08192e-05	0.244795
CAGI2012_CD_27	CAGI2012_CD_60	0.012602	0.229955
CAGI2012_CD_29	CAGI2012_CD_40	0.00589868	0.276752
CAGI2012_CD_30	CAGI2012_CD_39	0.000112237	0.250826
CAGI2012_CD_30	CAGI2012_CD_66	9.18302e-05	0.249502
CAGI2012_CD_31	CAGI2012_CD_32	0.0071422	0.27608
CAGI2012_CD_34	CAGI2012_CD_60	7.14278e-05	0.246469
CAGI2012_CD_35	CAGI2012_CD_48	0.00942761	0.233634
CAGI2012_CD_36	CAGI2012_CD_52	2.04069e-05	0.251486
CAGI2012_CD_36	CAGI2012_CD_58	0.000460448	0.244056
CAGI2012_CD_37	CAGI2012_CD_63	2.04192e-05	0.498417
CAGI2012_CD_41	CAGI2012_CD_57	9.18274e-05	0.248236
CAGI2012_CD_42	CAGI2012_CD_50	0.0237959	0.089336
CAGI2012_CD_43	CAGI2012_CD_61	0.0109071	0.245557
CAGI2012_CD_44	CAGI2012_CD_65	0.000725015	0.237693
CAGI2012_CD_45	CAGI2012CD_56	3.06094e-05	0.251048
CAGI2012_CD_52	CAGI2012_CD_58	0.00925016	0.236376
EGAN00001008023	EGAN00001008466	0.000377512	0.242656
EGAN00001008081	EGAN00001008206	0	0.488434
EGAN00001008089	EGAN00001023533	1.0203e-05	0.49542
EGAN00001008093	EGAN00001008110	0.0171717	0.136994
EGAN00001008176	EGAN00001009036	0.000428528	0.240867
EGAN00001008181	EGAN00001072270	0.0249872	0.0883742
EGAN00001008194	EGAN00001009289	0.00918274	0.262457
EGAN00001008256	EGAN00001009166	0	0.495316
EGAN00001008267	EGAN00001008268	0.00841751	0.249058
EGAN00001008269	EGAN00001009425	0.0146618	0.14675
EGAN00001008420	EGAN00001009040	3.06091e-05	0.494304
EGAN00001008460	EGAN00001009502	0	0.493678
EGAN00001008489	EGAN00001009529	0	0.489727
EGAN00001008515	EGAN00001027348	2.04061e-05	0.49526
EGAN00001008564	EGAN00001027347	0.000448934	0.241635
EGAN00001008853	EGAN00001009146	2.04061e-05	0.495829
EGAN00001008939	EGAN00001021678	3.06091e-05	0.495093
EGAN00001008940	EGAN00001022718	0	0.496687
EGAN00001008965	EGAN00001009027	0.0133252	0.201199
EGAN00001008983	EGAN00001008985	0.00681563	0.272635
EGAN00001009037	EGAN00001072250	1.0203e-05	0.494685
EGAN00001009046	EGAN00001009422	0.000397919	0.245235
EGAN00001009064	EGAN00001009485	0	0.495134
EGAN00001009071	EGAN00001027441	1.0203e-05	0.495966
EGAN00001009168	EGAN00001021947	0.000397919	0.243511
EGAN00001009191	EGAN00001022610	1.0203e-05	0.49166
EGAN00001009246	EGAN00001026517	0.000346903	0.243831
EGAN00001009276	EGAN00001022252	0.000295888	0.247085
EGAN00001009338	EGAN00001021517	0.000428528	0.245634
EGAN00001009352	EGAN00001009301	0.012874	0.177279
EGAN00001009362	EGAN00001022057	0.00815223	0.236778
EGAN00001009365	EGAN00001021470	0.00777956	0.178032
EGAN00001009369	EGAN00001009390	0.0206918	0.108916
EGAN00001009374	EGAN00001021312	0.00924395	0.233116
EGAN00001009397	EGAN00001023916	0.00864198	0.267096
EGAN00001009404	EGAN00001043031	1.0203e-05	0.493648
EGAN00001009411	EGAN00001009413	0.000295888	0.245186
EGAN00001009449	EGAN00001008503	0.00933139	0.166185
EGAN00001009512	EGAN00001072166	2.04061e-05	0.494823
EGAN00001009513	EGAN00001074073	0	0.496248
EGAN00001009516	EGAN00001043013	1.0203e-05	0.494685
EGAN00001009517	EGAN00001072178	0.00798375	0.335922
EGAN00001009554	EGAN00001043032	0.00046934	0.244395
EGAN00001021299	EGAN00001022061	0.00916233	0.248756
EGAN00001021332	EGAN00001041675	0.0184573	0.129707
EGAN00001021552	EGAN00001022056	0.0103357	0.225929
EGAN00001022612	EGAN00001026106	0.000438731	0.24357
EGAN00001023246	EGAN00001023316	0.000520355	0.245755
EGAN00001023273	EGAN00001023353	0.00982553	0.244657
EGAN00001023288	EGAN00001023302	0.00929497	0.237038
EGAN00001023364	EGAN00001023423	0.000459137	0.243149
EGAN00001023958	EGAN00001009391	0.00820835	0.327145
EGAN00001024364	EGAN00001041737	0.0118865	0.216614
EGAN00001024365	EGAN00001072136	0.000489746	0.245302
EGAN00001025510	EGAN00001043016	3.06091e-05	0.493629
EGAN00001025846	EGAN00001027211	3.06091e-05	0.495303
EGAN00001029158	EGAN00001029165	0.00712172	0.267044
EGAN00001029168	EGAN00001029201	0.0231405	0.0902936
EGAN00001029213	EGAN00001029215	0.00744822	0.272381
EGAN00001042992	EGAN00001043033	2.04061e-05	0.493872
EGAN00001043008	EGAN00001074118	0.00810121	0.247537
EGAN00001043034	EGAN00001072138	0.00676883	0.342671
EGAN00001072212	EGAN00001072234	0.026079	0.0734443
EGAN00001074103	EGAN00001074176	1.0203e-05	0.49219
EGAN00001008052	EGAN00001027294	0.023645	0.0910069
EGAN00001008052	EGAN00001008492	0.0230528	0.0914779
EGAN00001008052	EGAN00001008025	0.0236143	0.092312
EGAN00001008052	EGAN00001008026	0.0228384	0.0897422
EGAN00001008052	EGAN00001008423	0.0242984	0.0838491
EGAN00001008052	EGAN00001008425	0.023696	0.0897422
EGAN00001008052	EGAN00001008033	0.0233183	0.0889764
EGAN00001008052	EGAN00001008034	0.0238696	0.0826382
EGAN00001008052	EGAN00001008035	0.0253499	0.0773768
EGAN00001008052	EGAN00001008036	0.0234408	0.092016
EGAN00001008052	EGAN00001008426	0.0217052	0.0961601
EGAN00001008052	EGAN00001008040	0.0231651	0.0890829
EGAN00001008052	EGAN00001008042	0.0216439	0.0986895
EGAN00001008052	EGAN00001008427	0.0214601	0.097519
EGAN00001008052	EGAN00001008048	0.023257	0.0889275
EGAN00001008052	EGAN00001008049	0.0234918	0.0873742
EGAN00001008052	EGAN00001008053	0.0225832	0.092931
EGAN00001008052	EGAN00001008056	0.0217562	0.101542
EGAN00001008052	EGAN00001008057	0.0245128	0.081916
EGAN00001008052	EGAN00001008059	0.0226955	0.0928368
EGAN00001008052	EGAN00001008060	0.0248497	0.0833513
EGAN00001008052	EGAN00001008066	0.0245025	0.0802567
EGAN00001008052	EGAN00001008069	0.0215214	0.0966175
EGAN00001008052	EGAN00001008072	0.0240738	0.0851271
EGAN00001008052	EGAN00001008078	0.0230018	0.0961197
EGAN00001008052	EGAN00001008469	0.023012	0.0914644
EGAN00001008052	EGAN00001008470	0.0231549	0.0818923
EGAN00001008052	EGAN00001008079	0.0226036	0.0929169
EGAN00001008052	EGAN00001008471	0.0251559	0.077512
EGAN00001008052	EGAN00001008472	0.0233897	0.0924197
EGAN00001008052	EGAN00001008473	0.0229099	0.0875322
EGAN00001008052	EGAN00001008474	0.0230018	0.0869265
EGAN00001008052	EGAN00001008477	0.0235224	0.0934422
EGAN00001008052	EGAN00001021470	0.0239206	0.0871724
EGAN00001008052	EGAN00001008226	0.0230528	0.0926888
EGAN00001008052	EGAN00001021549	0.0240227	0.0851811
EGAN00001008052	EGAN00001008235	0.023257	0.0906033
EGAN00001008052	EGAN00001008479	0.0222054	0.0937248
EGAN00001008052	EGAN00001021655	0.0234918	0.0889773
EGAN00001008052	EGAN00001021667	0.0222871	0.0990259
EGAN00001008052	EGAN00001021669	0.0252172	0.0700005
EGAN00001008052	EGAN00001021703	0.0226649	0.0928637
EGAN00001008052	EGAN00001021715	0.0236143	0.0892083
EGAN00001008052	EGAN00001021727	0.0229609	0.0928771
EGAN00001008052	EGAN00001021746	0.0236347	0.0872184
EGAN00001008052	EGAN00001022303	0.0234204	0.0873877
EGAN00001008052	EGAN00001008157	0.0244209	0.0889349
EGAN00001008052	EGAN00001008165	0.0236552	0.085356
EGAN00001008052	EGAN00001072267	0.0219502	0.0968059
EGAN00001008052	EGAN00001008097	0.0239614	0.0835262
EGAN00001008052	EGAN00001008098	0.0250743	0.0764442
EGAN00001008052	EGAN00001008099	0.0240635	0.0859749
EGAN00001008052	EGAN00001008100	0.0226853	0.0908198
EGAN00001008052	EGAN00001008101	0.0238798	0.0863413
EGAN00001008052	EGAN00001008102	0.0257991	0.0716861
EGAN00001008052	EGAN00001008103	0.0224096	0.0956891
EGAN00001008052	EGAN00001008104	0.02194	0.0933346
EGAN00001008052	EGAN00001008117	0.0219502	0.0963753
EGAN00001008052	EGAN00001023050	0.0229303	0.0885717
EGAN00001008052	EGAN00001023092	0.0237164	0.0824355
EGAN00001008052	EGAN00001023163	0.0233999	0.0945724
EGAN00001008052	EGAN00001023463	0.0240738	0.0888273
EGAN00001008052	EGAN00001075443	0.0207965	0.10691
EGAN00001008052	EGAN00001075445	0.0239002	0.0906437
EGAN00001008052	EGAN00001075446	0.0219604	0.0966982
EGAN00001008052	EGAN00001075447	0.0239104	0.08695
EGAN00001008052	EGAN00001075448	0.0226649	0.0845059
EGAN00001008052	EGAN00001075449	0.0234816	0.0895913
EGAN00001008052	EGAN00001075451	0.0237266	0.0856846
EGAN00001008052	EGAN00001075463	0.0228588	0.0897288
EGAN00001008052	EGAN00001075465	0.0235837	0.0902804
EGAN00001008052	EGAN00001075467	0.0235837	0.0910877
EGAN00001008052	EGAN00001075471	0.023012	0.0935364
EGAN00001008052	EGAN00001075473	0.0231651	0.0899037
EGAN00001008052	EGAN00001075482	0.0236654	0.0909103
EGAN00001008052	EGAN00001075498	0.0229711	0.0903073
EGAN00001008052	EGAN00001075504	0.0249722	0.073797
EGAN00001008052	EGAN00001070526	0.0233795	0.0895404
EGAN00001008052	EGAN00001070527	0.0229099	0.0897485
EGAN00001008052	EGAN00001070529	0.022869	0.0919219
EGAN00001008052	EGAN00001070530	0.0228486	0.0891368
EGAN00001008052	EGAN00001070532	0.022573	0.0947473
EGAN00001008052	EGAN00001072068	0.0245638	0.0745405
EGAN00001008052	EGAN00001071904	0.0233897	0.0827446
EGAN00001008052	EGAN00001071907	0.0244923	0.0855982
EGAN00001008052	EGAN00001071910	0.0231141	0.0810679
EGAN00001008052	EGAN00001071856	0.0233591	0.0839321
EGAN00001008052	EGAN00001071872	0.0247782	0.0795436
EGAN00001008052	EGAN00001071873	0.0239308	0.0880016
EGAN00001008052	EGAN00001071874	0.0241248	0.0852618
EGAN00001008052	EGAN00001070748	0.0234101	0.0852978
EGAN00001008052	EGAN00001070750	0.0234714	0.0894444
EGAN00001008052	EGAN00001070751	0.0238798	0.0824389
EGAN00001008052	EGAN00001070752	0.0219604	0.101111
EGAN00001008052	EGAN00001073193	0.0243086	0.0913736
EGAN00001008052	EGAN00001072138	0.0220115	0.098703
EGAN00001008052	EGAN00001072139	0.0220523	0.10208
EGAN00001008052	EGAN00001072140	0.0238287	0.0869975
EGAN00001008052	EGAN00001072143	0.0220421	0.0928699
EGAN00001008052	EGAN00001072174	0.0252478	0.0681427
EGAN00001008052	EGAN00001072176	0.0232774	0.0874953
EGAN00001008052	EGAN00001072177	0.022767	0.0942495
EGAN00001008052	EGAN00001072178	0.022767	0.0978688
EGAN00001008052	EGAN00001072179	0.0226751	0.0945455
EGAN00001008052	EGAN00001072180	0.022134	0.0860109
EGAN00001008052	EGAN00001072181	0.0229711	0.0879797
EGAN00001008052	EGAN00001072182	0.0235633	0.091868
EGAN00001008052	EGAN00001008502	0.021256	0.102403
EGAN00001008052	EGAN00001008503	0.0242575	0.0848044
EGAN00001008052	EGAN00001008504	0.0247986	0.0820308
EGAN00001008052	EGAN00001008258	0.0236143	0.0873204
EGAN00001008052	EGAN00001008277	0.0225321	0.090549
EGAN00001008052	EGAN00001008280	0.0212151	0.101703
EGAN00001008052	EGAN00001008293	0.0223279	0.0972499
EGAN00001008052	EGAN00001008367	0.0220625	0.0957295
EGAN00001008052	EGAN00001008405	0.0225628	0.0927022
EGAN00001008052	EGAN00001008411	0.02389	0.0894755
EGAN00001008052	EGAN00001008532	0.0247986	0.0871589
EGAN00001008052	EGAN00001008533	0.0228895	0.0906437
EGAN00001008052	EGAN00001008539	0.0230324	0.0867687
EGAN00001008052	EGAN00001008543	0.0245638	0.08243
EGAN00001008052	EGAN00001008414	0.0213887	0.0996044
EGAN00001008052	EGAN00001029184	0.0235224	0.0857301
EGAN00001008052	EGAN00001029185	0.022767	0.0924197
EGAN00001008052	EGAN00001029186	0.0221748	0.093034
EGAN00001008052	EGAN00001029187	0.0228282	0.0895808
EGAN00001008052	EGAN00001029188	0.0229711	0.0943365
EGAN00001008052	EGAN00001029189	0.0220319	0.0997255
EGAN00001008052	EGAN00001029190	0.0267588	0.0673886
EGAN00001008052	EGAN00001029191	0.0225423	0.0917914
EGAN00001008052	EGAN00001073794	0.0233387	0.0913433
EGAN00001008052	EGAN00001073795	0.0236654	0.0892848
EGAN00001008052	EGAN00001073796	0.0226546	0.0960928
EGAN00001008052	EGAN00001073800	0.0245025	0.0817234
EGAN00001008052	EGAN00001073801	0.0229303	0.0947639
EGAN00001008052	EGAN00001074137	0.0232366	0.0899171
EGAN00001008052	EGAN00001008893	0.0255643	0.0738599
EGAN00001008052	EGAN00001008895	0.0233489	0.0887466
EGAN00001008052	EGAN00001008896	0.0243494	0.0864458
EGAN00001008052	EGAN00001008897	0.0222667	0.0930886
EGAN00001008052	EGAN00001008898	0.0245638	0.0822399
EGAN00001008052	EGAN00001008899	0.0242677	0.0893735
EGAN00001008052	EGAN00001008900	0.0234714	0.0856052
EGAN00001008052	EGAN00001009233	0.0232876	0.0918856
EGAN00001008052	EGAN00001009234	0.0227567	0.0901593
EGAN00001008052	EGAN00001009294	0.0238798	0.0760248
EGAN00001008052	EGAN00001009301	0.0240635	0.0881814
EGAN00001008052	EGAN00001009312	0.0238696	0.0865707
EGAN00001008052	EGAN00001009313	0.0226853	0.0940342
EGAN00001008052	EGAN00001009318	0.0239002	0.0903477
EGAN00001008052	EGAN00001009389	0.0219502	0.0977881
EGAN00001008052	EGAN00001009391	0.0220625	0.0905055
EGAN00001008052	EGAN00001009392	0.0228895	0.0905898
EGAN00001008052	EGAN00001009393	0.022379	0.101986
EGAN00001008052	EGAN00001009499	0.0217562	0.0948281
EGAN00001008052	EGAN00001009521	0.0242575	0.0882084
EGAN00001008052	EGAN00001008124	0.0260237	0.0670937
EGAN00001008052	EGAN00001072038	0.0229201	0.093227
EGAN00001008052	EGAN00001026403	0.022379	0.0965233
EGAN00001008052	EGAN00001026595	0.0208782	0.105659
EGAN00001008052	EGAN00001008151	0.0223382	0.0962004
EGAN00001008052	EGAN00001027005	0.0234408	0.0879478
EGAN00001008052	EGAN00001027072	0.0251049	0.0819469
EGAN00001008052	EGAN00001027082	0.0225526	0.093348
EGAN00001027294	EGAN00001008492	0.0220931	0.0956036
EGAN00001027294	EGAN00001008025	0.0235224	0.095041
EGAN00001027294	EGAN00001008026	0.0222769	0.0976263
EGAN00001027294	EGAN00001008423	0.0240023	0.0922949
EGAN00001027294	EGAN00001008425	0.0246557	0.0859917
EGAN00001027294	EGAN00001008033	0.0239717	0.0864864
EGAN00001027294	EGAN00001008034	0.0249007	0.0827841
EGAN00001027294	EGAN00001008035	0.0255439	0.0793159
EGAN00001027294	EGAN00001008036	0.0244209	0.092094
EGAN00001027294	EGAN00001008426	0.0238696	0.089522
EGAN00001027294	EGAN00001008040	0.0235735	0.0942023
EGAN00001027294	EGAN00001008042	0.0237266	0.0875395
EGAN00001027294	EGAN00001008427	0.0239614	0.0959921
EGAN00001027294	EGAN00001008048	0.0234612	0.0948048
EGAN00001027294	EGAN00001008049	0.0248599	0.082034
EGAN00001027294	EGAN00001008053	0.0233693	0.0894953
EGAN00001027294	EGAN00001008056	0.0240738	0.0937014
EGAN00001027294	EGAN00001008057	0.0249313	0.082242
EGAN00001027294	EGAN00001008059	0.0241758	0.0843916
EGAN00001027294	EGAN00001008060	0.0250028	0.0827707
EGAN00001027294	EGAN00001008066	0.024574	0.0858785
EGAN00001027294	EGAN00001008069	0.0223382	0.0987381
EGAN00001027294	EGAN00001008072	0.0238287	0.0887871
EGAN00001027294	EGAN00001008078	0.0252376	0.0837486
EGAN00001027294	EGAN00001008469	0.0256154	0.080934
EGAN00001027294	EGAN00001008470	0.0237062	0.0848925
EGAN00001027294	EGAN00001008079	0.0238287	0.0897329
EGAN00001027294	EGAN00001008471	0.0229916	0.0954696
EGAN00001027294	EGAN00001008472	0.0236347	0.0934335
EGAN00001027294	EGAN00001008473	0.0255133	0.0768408
EGAN00001027294	EGAN00001008474	0.0232672	0.086818
EGAN00001027294	EGAN00001008477	0.0239104	0.0913438
EGAN00001027294	EGAN00001021470	0.0262177	0.0806274
EGAN00001027294	EGAN00001008226	0.0238594	0.0923351
EGAN00001027294	EGAN00001021549	0.022767	0.0942541
EGAN00001027294	EGAN00001008235	0.02389	0.0955634
EGAN00001027294	EGAN00001008479	0.0219808	0.0965279
EGAN00001027294	EGAN00001021655	0.0241452	0.0941476
EGAN00001027294	EGAN00001021667	0.0235735	0.0930986
EGAN00001027294	EGAN00001021669	0.0264525	0.0682846
EGAN00001027294	EGAN00001021703	0.0255541	0.0844184
EGAN00001027294	EGAN00001021715	0.0237573	0.0880703
EGAN00001027294	EGAN00001021727	0.0244821	0.0922724
EGAN00001027294	EGAN00001021746	0.0247578	0.0773906
EGAN00001027294	EGAN00001022303	0.0231141	0.0924155
EGAN00001027294	EGAN00001008157	0.0237981	0.0919021
EGAN00001027294	EGAN00001008165	0.0240738	0.0891336
EGAN00001027294	EGAN00001072267	0.0234101	0.0907276
EGAN00001027294	EGAN00001008097	0.0237062	0.087928
EGAN00001027294	EGAN00001008098	0.0245434	0.0820205
EGAN00001027294	EGAN00001008099	0.024329	0.0870171
EGAN00001027294	EGAN00001008100	0.0229711	0.095745
EGAN00001027294	EGAN00001008101	0.0236347	0.090253
EGAN00001027294	EGAN00001008102	0.0261258	0.0734609
EGAN00001027294	EGAN00001008103	0.0228895	0.0910212
EGAN00001027294	EGAN00001008104	0.0236756	0.0929513
EGAN00001027294	EGAN00001008117	0.024084	0.0866367
EGAN00001027294	EGAN00001023050	0.0237368	0.0877002
EGAN00001027294	EGAN00001023092	0.0240738	0.0834473
EGAN00001027294	EGAN00001023163	0.0233285	0.0992611
EGAN00001027294	EGAN00001023463	0.0241963	0.0847934
EGAN00001027294	EGAN00001075443	0.0233387	0.088946
EGAN00001027294	EGAN00001075445	0.0244107	0.0879682
EGAN00001027294	EGAN00001075446	0.023696	0.091317
EGAN00001027294	EGAN00001075447	0.0263709	0.0700027
EGAN00001027294	EGAN00001075448	0.0254724	0.0771147
EGAN00001027294	EGAN00001075449	0.0239002	0.0861901
EGAN00001027294	EGAN00001075451	0.0246455	0.084201
EGAN00001027294	EGAN00001075463	0.0235735	0.0880218
EGAN00001027294	EGAN00001075465	0.0230528	0.0945454
EGAN00001027294	EGAN00001075467	0.0243902	0.0897622
EGAN00001027294	EGAN00001075471	0.0250539	0.0842844
EGAN00001027294	EGAN00001075473	0.0228384	0.0963671
EGAN00001027294	EGAN00001075482	0.0239512	0.0890778
EGAN00001027294	EGAN00001075498	0.0240023	0.0909018
EGAN00001027294	EGAN00001075504	0.0264525	0.069805
EGAN00001027294	EGAN00001070526	0.025401	0.0838959
EGAN00001027294	EGAN00001070527	0.02438	0.0809203
EGAN00001027294	EGAN00001070529	0.0248395	0.0837486
EGAN00001027294	EGAN00001070530	0.0250845	0.0868965
EGAN00001027294	EGAN00001070532	0.0242269	0.0853828
EGAN00001027294	EGAN00001072068	0.0228486	0.0874494
EGAN00001027294	EGAN00001071904	0.023012	0.0881113
EGAN00001027294	EGAN00001071907	0.02389	0.0888657
EGAN00001027294	EGAN00001071910	0.0239512	0.0801229
EGAN00001027294	EGAN00001071856	0.0231141	0.0882651
EGAN00001027294	EGAN00001071872	0.0234204	0.0973316
EGAN00001027294	EGAN00001071873	0.023451	0.0880287
EGAN00001027294	EGAN00001071874	0.0233999	0.0901219
EGAN00001027294	EGAN00001070748	0.0250743	0.0833379
EGAN00001027294	EGAN00001070750	0.0240533	0.0902846
EGAN00001027294	EGAN00001070751	0.0243086	0.0860256
EGAN00001027294	EGAN00001070752	0.0223075	0.104178
EGAN00001027294	EGAN00001073193	0.0242167	0.0940702
EGAN00001027294	EGAN00001072138	0.0234612	0.0915168
EGAN00001027294	EGAN00001072139	0.0222871	0.101283
EGAN00001027294	EGAN00001072140	0.0251253	0.0893211
EGAN00001027294	EGAN00001072143	0.023257	0.0908968
EGAN00001027294	EGAN00001072174	0.0267997	0.0642608
EGAN00001027294	EGAN00001072176	0.0226444	0.101632
EGAN00001027294	EGAN00001072177	0.0245434	0.0923083
EGAN00001027294	EGAN00001072178	0.023012	0.0962272
EGAN00001027294	EGAN00001072179	0.0227159	0.102328
EGAN00001027294	EGAN00001072180	0.0238287	0.0802988
EGAN00001027294	EGAN00001072181	0.0231855	0.0920404
EGAN00001027294	EGAN00001072182	0.0249109	0.0885414
EGAN00001027294	EGAN00001008502	0.022185	0.0960858
EGAN00001027294	EGAN00001008503	0.024329	0.0895488
EGAN00001027294	EGAN00001008504	0.0247374	0.0810573
EGAN00001027294	EGAN00001008258	0.0238594	0.0960724
EGAN00001027294	EGAN00001008277	0.0261361	0.0772467
EGAN00001027294	EGAN00001008280	0.0233285	0.0964073
EGAN00001027294	EGAN00001008293	0.02194	0.10277
EGAN00001027294	EGAN00001008367	0.0235531	0.0926627
EGAN00001027294	EGAN00001008405	0.0231243	0.0961363
EGAN00001027294	EGAN00001008411	0.024135	0.0864655
EGAN00001027294	EGAN00001008532	0.0242371	0.0807005
EGAN00001027294	EGAN00001008533	0.023502	0.0931481
EGAN00001027294	EGAN00001008539	0.022573	0.0958179
EGAN00001027294	EGAN00001008543	0.0245638	0.0893329
EGAN00001027294	EGAN00001008414	0.0242167	0.0921476
EGAN00001027294	EGAN00001029184	0.0246251	0.0842731
EGAN00001027294	EGAN00001029185	0.0222565	0.100721
EGAN00001027294	EGAN00001029186	0.0226751	0.0970612
EGAN00001027294	EGAN00001029187	0.0233897	0.0956438
EGAN00001027294	EGAN00001029188	0.0228895	0.0884337
EGAN00001027294	EGAN00001029189	0.0221952	0.0960268
EGAN00001027294	EGAN00001029191	0.0235531	0.0891799
EGAN00001027294	EGAN00001073794	0.0235224	0.0955519
EGAN00001027294	EGAN00001073795	0.0237777	0.0923217
EGAN00001027294	EGAN00001073796	0.0231753	0.0985104
EGAN00001027294	EGAN00001073800	0.0231447	0.0887707
EGAN00001027294	EGAN00001073801	0.0231753	0.0946292
EGAN00001027294	EGAN00001074137	0.024574	0.0911831
EGAN00001027294	EGAN00001008893	0.0246353	0.0758011
EGAN00001027294	EGAN00001008895	0.023941	0.0829887
EGAN00001027294	EGAN00001008896	0.0252478	0.0783689
EGAN00001027294	EGAN00001008897	0.024574	0.086169
EGAN00001027294	EGAN00001008898	0.0262484	0.0684924
EGAN00001027294	EGAN00001008899	0.0255847	0.0783741
EGAN00001027294	EGAN00001008900	0.0266363	0.0724601
EGAN00001027294	EGAN00001009233	0.023941	0.0879154
EGAN00001027294	EGAN00001009234	0.02389	0.0834137
EGAN00001027294	EGAN00001009294	0.0250539	0.0777941
EGAN00001027294	EGAN00001009301	0.0241146	0.0841915
EGAN00001027294	EGAN00001009312	0.0246046	0.0851389
EGAN00001027294	EGAN00001009313	0.0233897	0.0913438
EGAN00001027294	EGAN00001009318	0.0245025	0.0895596
EGAN00001027294	EGAN00001009389	0.0220523	0.103895
EGAN00001027294	EGAN00001009391	0.0243902	0.0819262
EGAN00001027294	EGAN00001009392	0.0244209	0.0897096
EGAN00001027294	EGAN00001009393	0.0244209	0.0921342
EGAN00001027294	EGAN00001009499	0.0239206	0.0924289
EGAN00001027294	EGAN00001009521	0.0240227	0.090592
EGAN00001027294	EGAN00001008124	0.026769	0.0626208
EGAN00001027294	EGAN00001072038	0.0230222	0.10348
EGAN00001027294	EGAN00001026403	0.0240329	0.0942458
EGAN00001027294	EGAN00001026595	0.0223075	0.0995151
EGAN00001027294	EGAN00001008151	0.0252376	0.0827573
EGAN00001027294	EGAN00001027005	0.0254214	0.0753158
EGAN00001027294	EGAN00001027072	0.0263198	0.0807624
EGAN00001027294	EGAN00001027082	0.0229201	0.0929871
EGAN00001008492	EGAN00001008025	0.0230018	0.0978668
EGAN00001008492	EGAN00001008026	0.0223484	0.097891
EGAN00001008492	EGAN00001008423	0.0236041	0.0955816
EGAN00001008492	EGAN00001008425	0.0245842	0.0879956
EGAN00001008492	EGAN00001008033	0.0237062	0.0862293
EGAN00001008492	EGAN00001008034	0.0241248	0.0914657
EGAN00001008492	EGAN00001008035	0.026034	0.0754242
EGAN00001008492	EGAN00001008036	0.0240329	0.0955218
EGAN00001008492	EGAN00001008426	0.0249824	0.084758
EGAN00001008492	EGAN00001008040	0.0234612	0.0930095
EGAN00001008492	EGAN00001008042	0.0235837	0.0896196
EGAN00001008492	EGAN00001008427	0.0251559	0.0886767
EGAN00001008492	EGAN00001008048	0.0228793	0.0963011
EGAN00001008492	EGAN00001008049	0.0236245	0.0934578
EGAN00001008492	EGAN00001008053	0.0248497	0.0868572
EGAN00001008492	EGAN00001008056	0.0233387	0.094432
EGAN00001008492	EGAN00001008057	0.0253397	0.0783432
EGAN00001008492	EGAN00001008059	0.0241656	0.0925282
EGAN00001008492	EGAN00001008060	0.0254112	0.0793596
EGAN00001008492	EGAN00001008066	0.0237368	0.0905654
EGAN00001008492	EGAN00001008069	0.0225628	0.100032
EGAN00001008492	EGAN00001008072	0.0239819	0.0805319
EGAN00001008492	EGAN00001008078	0.0234306	0.0946265
EGAN00001008492	EGAN00001008469	0.0240533	0.0875958
EGAN00001008492	EGAN00001008470	0.0247067	0.0801877
EGAN00001008492	EGAN00001008079	0.02438	0.0854021
EGAN00001008492	EGAN00001008471	0.0226751	0.0995272
EGAN00001008492	EGAN00001008472	0.0233693	0.100483
EGAN00001008492	EGAN00001008473	0.0241452	0.080528
EGAN00001008492	EGAN00001008474	0.0233897	0.0942619
EGAN00001008492	EGAN00001008477	0.0236347	0.0942308
EGAN00001008492	EGAN00001021470	0.0240533	0.0896498
EGAN00001008492	EGAN00001008226	0.022767	0.102542
EGAN00001008492	EGAN00001021549	0.0236756	0.0871424
EGAN00001008492	EGAN00001008235	0.0234918	0.0966187
EGAN00001008492	EGAN00001008479	0.0233999	0.0977608
EGAN00001008492	EGAN00001021655	0.0246761	0.0800579
EGAN00001008492	EGAN00001021667	0.0235531	0.0978671
EGAN00001008492	EGAN00001021669	0.02633	0.0660375
EGAN00001008492	EGAN00001021703	0.0236245	0.0935906
EGAN00001008492	EGAN00001021715	0.0244311	0.0850493
EGAN00001008492	EGAN00001021727	0.0233285	0.09049
EGAN00001008492	EGAN00001021746	0.0233897	0.086149
EGAN00001008492	EGAN00001022303	0.0236041	0.0903399
EGAN00001008492	EGAN00001008157	0.0243902	0.0829567
EGAN00001008492	EGAN00001008165	0.0244413	0.0896329
EGAN00001008492	EGAN00001072267	0.0242677	0.0914991
EGAN00001008492	EGAN00001008097	0.0242881	0.0874567
EGAN00001008492	EGAN00001008098	0.0237164	0.0864193
EGAN00001008492	EGAN00001008099	0.0259523	0.0787799
EGAN00001008492	EGAN00001008100	0.0226955	0.0991226
EGAN00001008492	EGAN00001008101	0.0236347	0.0870292
EGAN00001008492	EGAN00001008102	0.0262688	0.0747088
EGAN00001008492	EGAN00001008103	0.0229405	0.095323
EGAN00001008492	EGAN00001008104	0.0235429	0.098146
EGAN00001008492	EGAN00001008117	0.0233897	0.0883713
EGAN00001008492	EGAN00001023050	0.0235633	0.0957218
EGAN00001008492	EGAN00001023092	0.023941	0.0882466
EGAN00001008492	EGAN00001023163	0.0232978	0.0934175
EGAN00001008492	EGAN00001023463	0.0238185	0.0910938
EGAN00001008492	EGAN00001075443	0.0240635	0.0845076
EGAN00001008492	EGAN00001075445	0.0238491	0.0948606
EGAN00001008492	EGAN00001075446	0.0227976	0.100855
EGAN00001008492	EGAN00001075447	0.0247374	0.082428
EGAN00001008492	EGAN00001075448	0.0239206	0.0806324
EGAN00001008492	EGAN00001075449	0.0242167	0.0809399
EGAN00001008492	EGAN00001075451	0.0244311	0.0844033
EGAN00001008492	EGAN00001075463	0.0224402	0.0962867
EGAN00001008492	EGAN00001075465	0.0221544	0.104561
EGAN00001008492	EGAN00001075467	0.0242575	0.0883261
EGAN00001008492	EGAN00001075471	0.025401	0.0875567
EGAN00001008492	EGAN00001075473	0.023206	0.100576
EGAN00001008492	EGAN00001075482	0.0245128	0.0880134
EGAN00001008492	EGAN00001075498	0.024135	0.0948656
EGAN00001008492	EGAN00001075504	0.0252478	0.0791603
EGAN00001008492	EGAN00001070526	0.0241861	0.0916915
EGAN00001008492	EGAN00001070527	0.0239921	0.0842207
EGAN00001008492	EGAN00001070529	0.0241861	0.091386
EGAN00001008492	EGAN00001070530	0.0222463	0.104282
EGAN00001008492	EGAN00001070532	0.0227363	0.0993844
EGAN00001008492	EGAN00001072068	0.0241044	0.0776447
EGAN00001008492	EGAN00001071904	0.0250947	0.0751739
EGAN00001008492	EGAN00001071907	0.0243086	0.0880923
EGAN00001008492	EGAN00001071910	0.0233999	0.0849733
EGAN00001008492	EGAN00001071856	0.0229405	0.0900614
EGAN00001008492	EGAN00001071872	0.0246046	0.0910071
EGAN00001008492	EGAN00001071873	0.0234612	0.0873644
EGAN00001008492	EGAN00001071874	0.0231243	0.0876114
EGAN00001008492	EGAN00001070748	0.0237471	0.0862369
EGAN00001008492	EGAN00001070750	0.0236858	0.0888347
EGAN00001008492	EGAN00001070751	0.0246251	0.0836929
EGAN00001008492	EGAN00001070752	0.022869	0.0966074
EGAN00001008492	EGAN00001073193	0.0238696	0.0877198
EGAN00001008492	EGAN00001072138	0.0249109	0.0886846
EGAN00001008492	EGAN00001072139	0.0237471	0.0986241
EGAN00001008492	EGAN00001072140	0.0233591	0.0952109
EGAN00001008492	EGAN00001072143	0.0221646	0.0944781
EGAN00001008492	EGAN00001072174	0.0266363	0.0651342
EGAN00001008492	EGAN00001072176	0.0229916	0.0904675
EGAN00001008492	EGAN00001072177	0.022185	0.102635
EGAN00001008492	EGAN00001072178	0.0224709	0.0936879
EGAN00001008492	EGAN00001072179	0.0235735	0.0997928
EGAN00001008492	EGAN00001072180	0.0229916	0.0823447
EGAN00001008492	EGAN00001072181	0.0231753	0.0998883
EGAN00001008492	EGAN00001072182	0.0236347	0.0915858
EGAN00001008492	EGAN00001008502	0.0240533	0.091293
EGAN00001008492	EGAN00001008503	0.0228997	0.094932
EGAN00001008492	EGAN00001008504	0.0252989	0.0790427
EGAN00001008492	EGAN00001008258	0.0238185	0.0928469
EGAN00001008492	EGAN00001008277	0.0242575	0.0829418
EGAN00001008492	EGAN00001008280	0.0219196	0.106247
EGAN00001008492	EGAN00001008293	0.0234714	0.0942785
EGAN00001008492	EGAN00001008367	0.0213683	0.106234
EGAN00001008492	EGAN00001008405	0.0227567	0.0969535
EGAN00001008492	EGAN00001008411	0.0234714	0.089001
EGAN00001008492	EGAN00001008532	0.026034	0.0776029
EGAN00001008492	EGAN00001008533	0.0228384	0.0976541
EGAN00001008492	EGAN00001008539	0.0238185	0.0933677
EGAN00001008492	EGAN00001008543	0.025595	0.0783449
EGAN00001008492	EGAN00001008414	0.0238287	0.0886368
EGAN00001008492	EGAN00001029184	0.0256562	0.0792413
EGAN00001008492	EGAN00001029185	0.0225423	0.0961538
EGAN00001008492	EGAN00001029186	0.0225628	0.0967755
EGAN00001008492	EGAN00001029187	0.0240738	0.0923054
EGAN00001008492	EGAN00001029188	0.0228078	0.0908411
EGAN00001008492	EGAN00001029189	0.0229813	0.0952081
EGAN00001008492	EGAN00001029190	0.0265546	0.0670222
EGAN00001008492	EGAN00001029191	0.0217664	0.094524
EGAN00001008492	EGAN00001073794	0.0234306	0.0920756
EGAN00001008492	EGAN00001073795	0.024329	0.092475
EGAN00001008492	EGAN00001073796	0.0229507	0.0989296
EGAN00001008492	EGAN00001073800	0.0227567	0.0887027
EGAN00001008492	EGAN00001073801	0.022818	0.0954781
EGAN00001008492	EGAN00001074137	0.0229099	0.0965383
EGAN00001008492	EGAN00001008893	0.0256358	0.066519
EGAN00001008492	EGAN00001008895	0.0232978	0.0949267
EGAN00001008492	EGAN00001008896	0.0235735	0.0887418
EGAN00001008492	EGAN00001008897	0.0231345	0.0902258
EGAN00001008492	EGAN00001008898	0.0272387	0.0706566
EGAN00001008492	EGAN00001008899	0.0255235	0.0721988
EGAN00001008492	EGAN00001008900	0.0240431	0.0832434
EGAN00001008492	EGAN00001009233	0.0238185	0.0939658
EGAN00001008492	EGAN00001009234	0.024329	0.0885306
EGAN00001008492	EGAN00001009294	0.0243086	0.0822445
EGAN00001008492	EGAN00001009301	0.0246353	0.0825336
EGAN00001008492	EGAN00001009312	0.0241044	0.0893668
EGAN00001008492	EGAN00001009313	0.0240023	0.0937633
EGAN00001008492	EGAN00001009318	0.0235327	0.0937835
EGAN00001008492	EGAN00001009389	0.0233897	0.0939625
EGAN00001008492	EGAN00001009391	0.0237471	0.086776
EGAN00001008492	EGAN00001009392	0.0231141	0.0949936
EGAN00001008492	EGAN00001009393	0.0236654	0.0949196
EGAN00001008492	EGAN00001009499	0.0233897	0.100869
EGAN00001008492	EGAN00001009521	0.0218787	0.1037
EGAN00001008492	EGAN00001008124	0.0264015	0.0658927
EGAN00001008492	EGAN00001072038	0.0214193	0.109143
EGAN00001008492	EGAN00001026403	0.0221033	0.0987497
EGAN00001008492	EGAN00001026595	0.0217766	0.103299
EGAN00001008492	EGAN00001008151	0.0232264	0.101108
EGAN00001008492	EGAN00001027005	0.0252683	0.0733965
EGAN00001008492	EGAN00001027072	0.0245128	0.088879
EGAN00001008492	EGAN00001027082	0.02243	0.099949
EGAN00001008025	EGAN00001008026	0.0240329	0.093603
EGAN00001008025	EGAN00001008423	0.0233285	0.096998
EGAN00001008025	EGAN00001008425	0.0242167	0.0918688
EGAN00001008025	EGAN00001008033	0.0241656	0.0833604
EGAN00001008025	EGAN00001008034	0.0252683	0.0819477
EGAN00001008025	EGAN00001008035	0.0247884	0.0857662
EGAN00001008025	EGAN00001008036	0.0222361	0.109682
EGAN00001008025	EGAN00001008426	0.0234204	0.0965836
EGAN00001008025	EGAN00001008040	0.0226342	0.0933848
EGAN00001008025	EGAN00001008042	0.0230834	0.098241
EGAN00001008025	EGAN00001008427	0.0237981	0.0924535
EGAN00001008025	EGAN00001008048	0.0228486	0.0984309
EGAN00001008025	EGAN00001008049	0.0261361	0.0770824
EGAN00001008025	EGAN00001008053	0.0228486	0.100273
EGAN00001008025	EGAN00001008056	0.0240023	0.0937366
EGAN00001008025	EGAN00001008057	0.0247884	0.0860593
EGAN00001008025	EGAN00001008059	0.0221544	0.10451
EGAN00001008025	EGAN00001008060	0.0242269	0.0889917
EGAN00001008025	EGAN00001008066	0.0238287	0.0894728
EGAN00001008025	EGAN00001008069	0.0237879	0.0948995
EGAN00001008025	EGAN00001008072	0.0235429	0.0943312
EGAN00001008025	EGAN00001008078	0.0224811	0.0979069
EGAN00001008025	EGAN00001008469	0.0246557	0.0836818
EGAN00001008025	EGAN00001008470	0.0244821	0.0789057
EGAN00001008025	EGAN00001008079	0.0233795	0.0952509
EGAN00001008025	EGAN00001008471	0.0244311	0.0883768
EGAN00001008025	EGAN00001008472	0.0214601	0.100781
EGAN00001008025	EGAN00001008473	0.0253703	0.0760321
EGAN00001008025	EGAN00001008474	0.0253193	0.0819232
EGAN00001008025	EGAN00001008477	0.0242269	0.0963698
EGAN00001008025	EGAN00001021470	0.0242575	0.0905421
EGAN00001008025	EGAN00001008226	0.0233285	0.0977598
EGAN00001008025	EGAN00001021549	0.0223688	0.0970908
EGAN00001008025	EGAN00001008235	0.0244413	0.0891387
EGAN00001008025	EGAN00001008479	0.0235429	0.0962495
EGAN00001008025	EGAN00001021655	0.0238185	0.093349
EGAN00001008025	EGAN00001021667	0.0236347	0.0958752
EGAN00001008025	EGAN00001021669	0.0254112	0.0726017
EGAN00001008025	EGAN00001021703	0.0233795	0.098495
EGAN00001008025	EGAN00001021715	0.0230528	0.0927983
EGAN00001008025	EGAN00001021727	0.0237062	0.0951807
EGAN00001008025	EGAN00001021746	0.0230018	0.0922677
EGAN00001008025	EGAN00001022303	0.0220421	0.100834
EGAN00001008025	EGAN00001008157	0.0245025	0.0864003
EGAN00001008025	EGAN00001008165	0.0236041	0.0929881
EGAN00001008025	EGAN00001072267	0.0229609	0.100326
EGAN00001008025	EGAN00001008097	0.023502	0.0882833
EGAN00001008025	EGAN00001008098	0.0238491	0.0857967
EGAN00001008025	EGAN00001008099	0.0243392	0.0878823
EGAN00001008025	EGAN00001008100	0.0247169	0.0856658
EGAN00001008025	EGAN00001008101	0.0248292	0.0855725
EGAN00001008025	EGAN00001008102	0.0251764	0.0802101
EGAN00001008025	EGAN00001008103	0.022869	0.0943849
EGAN00001008025	EGAN00001008104	0.0231549	0.0972787
EGAN00001008025	EGAN00001008117	0.0236654	0.0891781
EGAN00001008025	EGAN00001023050	0.0239614	0.0872299
EGAN00001008025	EGAN00001023092	0.0248701	0.0837071
EGAN00001008025	EGAN00001023163	0.0241248	0.0927458
EGAN00001008025	EGAN00001023463	0.0222769	0.101489
EGAN00001008025	EGAN00001075443	0.0227772	0.0958217
EGAN00001008025	EGAN00001075445	0.0236245	0.0901946
EGAN00001008025	EGAN00001075446	0.023645	0.0983212
EGAN00001008025	EGAN00001075447	0.0243188	0.0872624
EGAN00001008025	EGAN00001075448	0.0248292	0.0806597
EGAN00001008025	EGAN00001075449	0.023645	0.0895508
EGAN00001008025	EGAN00001075451	0.0236858	0.0865073
EGAN00001008025	EGAN00001075463	0.0237981	0.0923599
EGAN00001008025	EGAN00001075465	0.0238594	0.0905288
EGAN00001008025	EGAN00001075467	0.0251049	0.0821791
EGAN00001008025	EGAN00001075471	0.0246455	0.0891922
EGAN00001008025	EGAN00001075473	0.0219706	0.102131
EGAN00001008025	EGAN00001075482	0.0236552	0.0935917
EGAN00001008025	EGAN00001075498	0.0243188	0.0883635
EGAN00001008025	EGAN00001075504	0.0254418	0.0776124
EGAN00001008025	EGAN00001070526	0.0244821	0.0880293
EGAN00001008025	EGAN00001070527	0.0252887	0.0828897
EGAN00001008025	EGAN00001070529	0.0237471	0.090903
EGAN00001008025	EGAN00001070530	0.0236245	0.0962361
EGAN00001008025	EGAN00001070532	0.0237266	0.0892723
EGAN00001008025	EGAN00001072068	0.024962	0.0775353
EGAN00001008025	EGAN00001071904	0.024135	0.0803215
EGAN00001008025	EGAN00001071907	0.0248701	0.0871605
EGAN00001008025	EGAN00001071910	0.0238491	0.0827774
EGAN00001008025	EGAN00001071856	0.0232162	0.0840007
EGAN00001008025	EGAN00001071872	0.023696	0.0954475
EGAN00001008025	EGAN00001071873	0.0234204	0.0955803
EGAN00001008025	EGAN00001071874	0.0228078	0.0997208
EGAN00001008025	EGAN00001070748	0.0236245	0.088823
EGAN00001008025	EGAN00001070750	0.0244617	0.082981
EGAN00001008025	EGAN00001070751	0.0241963	0.0904347
EGAN00001008025	EGAN00001070752	0.0232774	0.0995819
EGAN00001008025	EGAN00001073193	0.0253397	0.0825963
EGAN00001008025	EGAN00001072138	0.022379	0.0986174
EGAN00001008025	EGAN00001072139	0.0234612	0.0966104
EGAN00001008025	EGAN00001072140	0.0227159	0.102077
EGAN00001008025	EGAN00001072143	0.023257	0.0874507
EGAN00001008025	EGAN00001072174	0.0274224	0.0642746
EGAN00001008025	EGAN00001072176	0.0237879	0.0904619
EGAN00001008025	EGAN00001072177	0.0235122	0.0995509
EGAN00001008025	EGAN00001072178	0.0239512	0.0938491
EGAN00001008025	EGAN00001072179	0.0236552	0.0951133
EGAN00001008025	EGAN00001072180	0.0257073	0.0755616
EGAN00001008025	EGAN00001072181	0.0246557	0.0906758
EGAN00001008025	EGAN00001072182	0.0231957	0.0956628
EGAN00001008025	EGAN00001008502	0.0227261	0.0959688
EGAN00001008025	EGAN00001008503	0.0246455	0.089259
EGAN00001008025	EGAN00001008504	0.0246557	0.084397
EGAN00001008025	EGAN00001008258	0.0252887	0.0882833
EGAN00001008025	EGAN00001008277	0.0257889	0.0809478
EGAN00001008025	EGAN00001008280	0.0225628	0.0955945
EGAN00001008025	EGAN00001008293	0.0233795	0.0926673
EGAN00001008025	EGAN00001008367	0.0223382	0.100193
EGAN00001008025	EGAN00001008405	0.0235735	0.0962837
EGAN00001008025	EGAN00001008411	0.025258	0.0810012
EGAN00001008025	EGAN00001008532	0.0241248	0.0898863
EGAN00001008025	EGAN00001008533	0.0228997	0.0977618
EGAN00001008025	EGAN00001008539	0.0231549	0.100487
EGAN00001008025	EGAN00001008543	0.0242677	0.0877285
EGAN00001008025	EGAN00001008414	0.0245332	0.0851689
EGAN00001008025	EGAN00001029184	0.0246863	0.0828837
EGAN00001008025	EGAN00001029185	0.0227567	0.0968777
EGAN00001008025	EGAN00001029186	0.0227363	0.0940816
EGAN00001008025	EGAN00001029187	0.0227874	0.0984654
EGAN00001008025	EGAN00001029188	0.0233693	0.0916571
EGAN00001008025	EGAN00001029189	0.0239206	0.0912081
EGAN00001008025	EGAN00001029190	0.0275347	0.0668594
EGAN00001008025	EGAN00001029191	0.0226138	0.0988047
EGAN00001008025	EGAN00001073794	0.0220319	0.104612
EGAN00001008025	EGAN00001073795	0.0239512	0.0933624
EGAN00001008025	EGAN00001073796	0.0237062	0.0941109
EGAN00001008025	EGAN00001073800	0.0236654	0.0919406
EGAN00001008025	EGAN00001073801	0.0223994	0.102997
EGAN00001008025	EGAN00001074137	0.0225117	0.0965836
EGAN00001008025	EGAN00001008893	0.0255337	0.0710849
EGAN00001008025	EGAN00001008895	0.0229405	0.0935032
EGAN00001008025	EGAN00001008896	0.0239512	0.0858896
EGAN00001008025	EGAN00001008897	0.0236245	0.0880549
EGAN00001008025	EGAN00001008898	0.0245536	0.0835602
EGAN00001008025	EGAN00001008899	0.0268405	0.0716313
EGAN00001008025	EGAN00001008900	0.0253601	0.0833243
EGAN00001008025	EGAN00001009233	0.022573	0.0947816
EGAN00001008025	EGAN00001009234	0.0223484	0.0984281
EGAN00001008025	EGAN00001009294	0.0251662	0.0754396
EGAN00001008025	EGAN00001009301	0.0248088	0.0876557
EGAN00001008025	EGAN00001009312	0.0242677	0.0937703
EGAN00001008025	EGAN00001009313	0.0241452	0.0941777
EGAN00001008025	EGAN00001009318	0.02584	0.079838
EGAN00001008025	EGAN00001009389	0.0241554	0.0944851
EGAN00001008025	EGAN00001009391	0.0228384	0.0889891
EGAN00001008025	EGAN00001009392	0.0227567	0.103694
EGAN00001008025	EGAN00001009393	0.0223382	0.101436
EGAN00001008025	EGAN00001009499	0.0237062	0.0955812
EGAN00001008025	EGAN00001009521	0.0238696	0.0941743
EGAN00001008025	EGAN00001008124	0.0246557	0.0774891
EGAN00001008025	EGAN00001072038	0.023502	0.0986687
EGAN00001008025	EGAN00001026403	0.0222054	0.102165
EGAN00001008025	EGAN00001026595	0.0246863	0.0907293
EGAN00001008025	EGAN00001008151	0.0218175	0.103841
EGAN00001008025	EGAN00001027005	0.0244515	0.0866275
EGAN00001008025	EGAN00001027072	0.0248803	0.0874791
EGAN00001008025	EGAN00001027082	0.023063	0.0960053
EGAN00001008026	EGAN00001008423	0.0225321	0.0987147
EGAN00001008026	EGAN00001008425	0.0246353	0.0856958
EGAN00001008026	EGAN00001008033	0.0232672	0.0903026
EGAN00001008026	EGAN00001008034	0.0231855	0.0911854
EGAN00001008026	EGAN00001008035	0.0238083	0.0888231
EGAN00001008026	EGAN00001008036	0.0234408	0.0985042
EGAN00001008026	EGAN00001008426	0.0224402	0.0967384
EGAN00001008026	EGAN00001008040	0.0240023	0.0856519
EGAN00001008026	EGAN00001008042	0.0234101	0.0917053
EGAN00001008026	EGAN00001008427	0.0226036	0.0997707
EGAN00001008026	EGAN00001008048	0.0235429	0.0903025
EGAN00001008026	EGAN00001008049	0.0235429	0.0918253
EGAN00001008026	EGAN00001008053	0.0233183	0.0974644
EGAN00001008026	EGAN00001008056	0.0220012	0.100436
EGAN00001008026	EGAN00001008057	0.0227976	0.0931913
EGAN00001008026	EGAN00001008059	0.0224402	0.0963579
EGAN00001008026	EGAN00001008060	0.0223279	0.0980033
EGAN00001008026	EGAN00001008066	0.023257	0.0932784
EGAN00001008026	EGAN00001008069	0.0217766	0.107943
EGAN00001008026	EGAN00001008072	0.0238389	0.0902782
EGAN00001008026	EGAN00001008078	0.0226853	0.0991308
EGAN00001008026	EGAN00001008469	0.0234101	0.0912015
EGAN00001008026	EGAN00001008470	0.0251151	0.0819469
EGAN00001008026	EGAN00001008079	0.0245434	0.0865488
EGAN00001008026	EGAN00001008471	0.0240329	0.0943449
EGAN00001008026	EGAN00001008472	0.0235939	0.0943982
EGAN00001008026	EGAN00001008473	0.0226342	0.0904655
EGAN00001008026	EGAN00001008474	0.0221646	0.0953601
EGAN00001008026	EGAN00001008477	0.0222259	0.0991854
EGAN00001008026	EGAN00001021470	0.022767	0.0975366
EGAN00001008026	EGAN00001008226	0.0239512	0.0927452
EGAN00001008026	EGAN00001021549	0.0215316	0.0980184
EGAN00001008026	EGAN00001008235	0.0223075	0.100677
EGAN00001008026	EGAN00001008479	0.021991	0.10265
EGAN00001008026	EGAN00001021655	0.0225832	0.0951492
EGAN00001008026	EGAN00001021667	0.0228282	0.0992108
EGAN00001008026	EGAN00001021669	0.0242065	0.083347
EGAN00001008026	EGAN00001021703	0.0239614	0.0900123
EGAN00001008026	EGAN00001021715	0.0227874	0.0932454
EGAN00001008026	EGAN00001021727	0.0230528	0.0907714
EGAN00001008026	EGAN00001021746	0.0219196	0.0965318
EGAN00001008026	EGAN00001022303	0.02243	0.101624
EGAN00001008026	EGAN00001008157	0.0235633	0.0887813
EGAN00001008026	EGAN00001008165	0.0217971	0.10289
EGAN00001008026	EGAN00001072267	0.022869	0.100184
EGAN00001008026	EGAN00001008097	0.023063	0.0985442
EGAN00001008026	EGAN00001008098	0.0235531	0.0898977
EGAN00001008026	EGAN00001008099	0.0254826	0.0797739
EGAN00001008026	EGAN00001008100	0.0225321	0.0946684
EGAN00001008026	EGAN00001008101	0.0239002	0.0908196
EGAN00001008026	EGAN00001008102	0.0252989	0.0776409
EGAN00001008026	EGAN00001008103	0.0223892	0.101287
EGAN00001008026	EGAN00001008104	0.023257	0.0967179
EGAN00001008026	EGAN00001008117	0.0229303	0.0891647
EGAN00001008026	EGAN00001023050	0.0237368	0.0931017
EGAN00001008026	EGAN00001023092	0.0250028	0.0794547
EGAN00001008026	EGAN00001023163	0.0239717	0.0903681
EGAN00001008026	EGAN00001023463	0.023502	0.0945182
EGAN00001008026	EGAN00001075443	0.0250743	0.0847345
EGAN00001008026	EGAN00001075445	0.0229303	0.0961313
EGAN00001008026	EGAN00001075446	0.0240942	0.0915454
EGAN00001008026	EGAN00001075447	0.0233693	0.0881179
EGAN00001008026	EGAN00001075448	0.0240023	0.0863674
EGAN00001008026	EGAN00001075449	0.0233591	0.0906981
EGAN00001008026	EGAN00001075451	0.0225219	0.0923743
EGAN00001008026	EGAN00001075463	0.0223688	0.100531
EGAN00001008026	EGAN00001075465	0.0216745	0.100464
EGAN00001008026	EGAN00001075467	0.0223279	0.0953455
EGAN00001008026	EGAN00001075471	0.0221646	0.104988
EGAN00001008026	EGAN00001075473	0.0220625	0.100144
EGAN00001008026	EGAN00001075482	0.0229507	0.0964886
EGAN00001008026	EGAN00001075498	0.0218481	0.103317
EGAN00001008026	EGAN00001075504	0.0247986	0.0783049
EGAN00001008026	EGAN00001070526	0.0243698	0.0925852
EGAN00001008026	EGAN00001070527	0.0229099	0.0881458
EGAN00001008026	EGAN00001070529	0.0228078	0.0944116
EGAN00001008026	EGAN00001070530	0.0228997	0.0989561
EGAN00001008026	EGAN00001070532	0.0242575	0.0896657
EGAN00001008026	EGAN00001072068	0.022573	0.087258
EGAN00001008026	EGAN00001071904	0.0228282	0.0927386
EGAN00001008026	EGAN00001071907	0.0229201	0.0982243
EGAN00001008026	EGAN00001071910	0.023645	0.0797615
EGAN00001008026	EGAN00001071856	0.0236245	0.085605
EGAN00001008026	EGAN00001071872	0.023451	0.0965979
EGAN00001008026	EGAN00001071873	0.022767	0.0921773
EGAN00001008026	EGAN00001071874	0.0240738	0.0883498
EGAN00001008026	EGAN00001070748	0.0238083	0.0841001
EGAN00001008026	EGAN00001070750	0.0245025	0.0897967
EGAN00001008026	EGAN00001070751	0.0235429	0.0910954
EGAN00001008026	EGAN00001070752	0.0223586	0.0976659
EGAN00001008026	EGAN00001073193	0.0231549	0.0964162
EGAN00001008026	EGAN00001072138	0.0236347	0.0935839
EGAN00001008026	EGAN00001072139	0.0225934	0.0973578
EGAN00001008026	EGAN00001072140	0.0228282	0.0978777
EGAN00001008026	EGAN00001072143	0.0235837	0.0887886
EGAN00001008026	EGAN00001072174	0.0253806	0.0712483
EGAN00001008026	EGAN00001072176	0.0206536	0.10708
EGAN00001008026	EGAN00001072177	0.0229507	0.101464
EGAN00001008026	EGAN00001072178	0.0222259	0.100392
EGAN00001008026	EGAN00001072179	0.0219502	0.104743
EGAN00001008026	EGAN00001072180	0.0231855	0.0843906
EGAN00001008026	EGAN00001072181	0.0226546	0.101304
EGAN00001008026	EGAN00001072182	0.0225117	0.0978488
EGAN00001008026	EGAN00001008502	0.0223892	0.0981043
EGAN00001008026	EGAN00001008503	0.0238389	0.0947715
EGAN00001008026	EGAN00001008504	0.0243902	0.0860059
EGAN00001008026	EGAN00001008258	0.0231549	0.0995041
EGAN00001008026	EGAN00001008277	0.0250028	0.0806337
EGAN00001008026	EGAN00001008280	0.0237266	0.0967445
EGAN00001008026	EGAN00001008293	0.023063	0.102267
EGAN00001008026	EGAN00001008367	0.0220523	0.103267
EGAN00001008026	EGAN00001008405	0.0227261	0.0925995
EGAN00001008026	EGAN00001008411	0.0238287	0.088201
EGAN00001008026	EGAN00001008532	0.0226751	0.0993402
EGAN00001008026	EGAN00001008533	0.0228997	0.0962956
EGAN00001008026	EGAN00001008539	0.0245128	0.0862662
EGAN00001008026	EGAN00001008543	0.0246046	0.0796527
EGAN00001008026	EGAN00001008414	0.0218685	0.101997
EGAN00001008026	EGAN00001029184	0.0232468	0.0901009
EGAN00001008026	EGAN00001029185	0.0214704	0.108427
EGAN00001008026	EGAN00001029186	0.0230426	0.0905034
EGAN00001008026	EGAN00001029187	0.0244311	0.0933365
EGAN00001008026	EGAN00001029188	0.0222361	0.0964855
EGAN00001008026	EGAN00001029189	0.0216235	0.100671
EGAN00001008026	EGAN00001029191	0.0227772	0.092276
EGAN00001008026	EGAN00001073794	0.0220012	0.101055
EGAN00001008026	EGAN00001073795	0.0222871	0.100917
EGAN00001008026	EGAN00001073796	0.0233693	0.0955314
EGAN00001008026	EGAN00001073800	0.0242065	0.0788937
EGAN00001008026	EGAN00001073801	0.0237164	0.0886197
EGAN00001008026	EGAN00001074137	0.0213274	0.106903
EGAN00001008026	EGAN00001008893	0.0246557	0.0823081
EGAN00001008026	EGAN00001008895	0.0230426	0.0942687
EGAN00001008026	EGAN00001008896	0.0231855	0.0938946
EGAN00001008026	EGAN00001008897	0.024084	0.0902393
EGAN00001008026	EGAN00001008898	0.0255133	0.0752981
EGAN00001008026	EGAN00001008899	0.0241758	0.0837252
EGAN00001008026	EGAN00001008900	0.0237368	0.0854432
EGAN00001008026	EGAN00001009233	0.0230018	0.0906619
EGAN00001008026	EGAN00001009234	0.0227159	0.0988509
EGAN00001008026	EGAN00001009294	0.0235837	0.0822854
EGAN00001008026	EGAN00001009301	0.0241758	0.087157
EGAN00001008026	EGAN00001009312	0.0229813	0.0956208
EGAN00001008026	EGAN00001009313	0.0211743	0.106983
EGAN00001008026	EGAN00001009318	0.0248701	0.0849737
EGAN00001008026	EGAN00001009389	0.0207353	0.111609
EGAN00001008026	EGAN00001009391	0.0220319	0.0942486
EGAN00001008026	EGAN00001009392	0.0234204	0.0932251
EGAN00001008026	EGAN00001009393	0.0221748	0.105211
EGAN00001008026	EGAN00001009499	0.0216745	0.101957
EGAN00001008026	EGAN00001009521	0.0233387	0.0935169
EGAN00001008026	EGAN00001008124	0.0252887	0.0712629
EGAN00001008026	EGAN00001072038	0.0214601	0.10205
EGAN00001008026	EGAN00001026403	0.024084	0.0860177
EGAN00001008026	EGAN00001026595	0.0225526	0.10725
EGAN00001008026	EGAN00001008151	0.0222463	0.106143
EGAN00001008026	EGAN00001027005	0.0244923	0.0829114
EGAN00001008026	EGAN00001027072	0.0244413	0.09075
EGAN00001008026	EGAN00001027082	0.0225526	0.0959114
EGAN00001008423	EGAN00001008425	0.0233591	0.0910216
EGAN00001008423	EGAN00001008033	0.0242881	0.0840235
EGAN00001008423	EGAN00001008034	0.023206	0.0910085
EGAN00001008423	EGAN00001008035	0.0257889	0.0766496
EGAN00001008423	EGAN00001008036	0.0241146	0.092995
EGAN00001008423	EGAN00001008426	0.0232774	0.0932926
EGAN00001008423	EGAN00001008040	0.0232264	0.0948724
EGAN00001008423	EGAN00001008042	0.0228588	0.0952616
EGAN00001008423	EGAN00001008427	0.022818	0.0968748
EGAN00001008423	EGAN00001008048	0.024084	0.0920279
EGAN00001008423	EGAN00001008049	0.0249824	0.0805024
EGAN00001008423	EGAN00001008053	0.0224096	0.099768
EGAN00001008423	EGAN00001008056	0.0226342	0.103752
EGAN00001008423	EGAN00001008057	0.0234204	0.089931
EGAN00001008423	EGAN00001008059	0.0243902	0.0885286
EGAN00001008423	EGAN00001008060	0.0237981	0.0900914
EGAN00001008423	EGAN00001008066	0.0246965	0.0881153
EGAN00001008423	EGAN00001008069	0.0221748	0.099768
EGAN00001008423	EGAN00001008072	0.0234204	0.0940736
EGAN00001008423	EGAN00001008078	0.0241248	0.0924484
EGAN00001008423	EGAN00001008469	0.0249824	0.0844727
EGAN00001008423	EGAN00001008470	0.0252172	0.0737917
EGAN00001008423	EGAN00001008079	0.0243596	0.0907312
EGAN00001008423	EGAN00001008471	0.023206	0.0948883
EGAN00001008423	EGAN00001008472	0.0240329	0.0901685
EGAN00001008423	EGAN00001008473	0.0250028	0.0793629
EGAN00001008423	EGAN00001008474	0.02389	0.0850824
EGAN00001008423	EGAN00001008477	0.0236858	0.0978232
EGAN00001008423	EGAN00001021470	0.0241554	0.0874213
EGAN00001008423	EGAN00001008226	0.0240942	0.0936617
EGAN00001008423	EGAN00001021549	0.0232264	0.0924796
EGAN00001008423	EGAN00001008235	0.0243494	0.0923417
EGAN00001008423	EGAN00001008479	0.0226444	0.103301
EGAN00001008423	EGAN00001021655	0.0246149	0.0876509
EGAN00001008423	EGAN00001021667	0.0236143	0.0973815
EGAN00001008423	EGAN00001021669	0.0269324	0.0667865
EGAN00001008423	EGAN00001021703	0.0247272	0.0862621
EGAN00001008423	EGAN00001021715	0.023257	0.0935705
EGAN00001008423	EGAN00001021727	0.0229813	0.0957033
EGAN00001008423	EGAN00001021746	0.0237164	0.0898717
EGAN00001008423	EGAN00001022303	0.0235837	0.094275
EGAN00001008423	EGAN00001008157	0.0223382	0.0969868
EGAN00001008423	EGAN00001008165	0.0229507	0.103434
EGAN00001008423	EGAN00001072267	0.0235939	0.0977681
EGAN00001008423	EGAN00001008097	0.0237573	0.0896752
EGAN00001008423	EGAN00001008098	0.0245128	0.0844296
EGAN00001008423	EGAN00001008099	0.025595	0.0819156
EGAN00001008423	EGAN00001008100	0.0237062	0.0920578
EGAN00001008423	EGAN00001008101	0.0243188	0.0871237
EGAN00001008423	EGAN00001008102	0.0252478	0.0796491
EGAN00001008423	EGAN00001008103	0.0230222	0.0982042
EGAN00001008423	EGAN00001008104	0.0216031	0.105501
EGAN00001008423	EGAN00001008117	0.0232468	0.0951888
EGAN00001008423	EGAN00001023050	0.0221442	0.100465
EGAN00001008423	EGAN00001023092	0.0247374	0.0812322
EGAN00001008423	EGAN00001023163	0.0233795	0.0953117
EGAN00001008423	EGAN00001023463	0.0237573	0.0913818
EGAN00001008423	EGAN00001075443	0.0239308	0.0931412
EGAN00001008423	EGAN00001075445	0.0241758	0.0954482
EGAN00001008423	EGAN00001075446	0.0243188	0.0889953
EGAN00001008423	EGAN00001075447	0.0258604	0.0789652
EGAN00001008423	EGAN00001075448	0.0240329	0.0818505
EGAN00001008423	EGAN00001075449	0.0247782	0.082816
EGAN00001008423	EGAN00001075451	0.0235531	0.0871952
EGAN00001008423	EGAN00001075463	0.0230018	0.0970215
EGAN00001008423	EGAN00001075465	0.0242779	0.0906085
EGAN00001008423	EGAN00001075467	0.0247986	0.0875074
EGAN00001008423	EGAN00001075471	0.0253601	0.0880235
EGAN00001008423	EGAN00001075473	0.0228588	0.0980748
EGAN00001008423	EGAN00001075482	0.023645	0.0939016
EGAN00001008423	EGAN00001075498	0.0226751	0.0944483
EGAN00001008423	EGAN00001075504	0.0255235	0.0770557
EGAN00001008423	EGAN00001070526	0.0237471	0.094115
EGAN00001008423	EGAN00001070527	0.0256052	0.0787744
EGAN00001008423	EGAN00001070529	0.0232876	0.0933017
EGAN00001008423	EGAN00001070530	0.0232264	0.0915875
EGAN00001008423	EGAN00001070532	0.0246557	0.0872487
EGAN00001008423	EGAN00001072068	0.0256256	0.0742123
EGAN00001008423	EGAN00001071904	0.0240635	0.0816494
EGAN00001008423	EGAN00001071907	0.0233387	0.093515
EGAN00001008423	EGAN00001071910	0.0245332	0.0740077
EGAN00001008423	EGAN00001071856	0.0240738	0.0833562
EGAN00001008423	EGAN00001071872	0.0241452	0.093595
EGAN00001008423	EGAN00001071873	0.0237675	0.0901979
EGAN00001008423	EGAN00001071874	0.0242065	0.087786
EGAN00001008423	EGAN00001070748	0.023012	0.0918581
EGAN00001008423	EGAN00001070750	0.0238594	0.0873577
EGAN00001008423	EGAN00001070751	0.0250641	0.0831131
EGAN00001008423	EGAN00001070752	0.0236756	0.0924402
EGAN00001008423	EGAN00001073193	0.0240329	0.095068
EGAN00001008423	EGAN00001072138	0.02389	0.0891275
EGAN00001008423	EGAN00001072139	0.022185	0.102141
EGAN00001008423	EGAN00001072140	0.0240431	0.0909285
EGAN00001008423	EGAN00001072143	0.0229201	0.0933834
EGAN00001008423	EGAN00001072176	0.0233795	0.091575
EGAN00001008423	EGAN00001072177	0.0236347	0.0951283
EGAN00001008423	EGAN00001072178	0.0225219	0.0957704
EGAN00001008423	EGAN00001072179	0.0234714	0.0967282
EGAN00001008423	EGAN00001072180	0.025646	0.0684352
EGAN00001008423	EGAN00001072181	0.0232162	0.0988881
EGAN00001008423	EGAN00001072182	0.022869	0.0998873
EGAN00001008423	EGAN00001008502	0.0237675	0.0918218
EGAN00001008423	EGAN00001008503	0.0240125	0.093795
EGAN00001008423	EGAN00001008504	0.02584	0.0779205
EGAN00001008423	EGAN00001008258	0.0234612	0.0956482
EGAN00001008423	EGAN00001008277	0.0247884	0.0826277
EGAN00001008423	EGAN00001008280	0.0225526	0.0995547
EGAN00001008423	EGAN00001008293	0.0237777	0.0931715
EGAN00001008423	EGAN00001008367	0.0229711	0.0975757
EGAN00001008423	EGAN00001008405	0.023308	0.0910187
EGAN00001008423	EGAN00001008411	0.0242167	0.0835638
EGAN00001008423	EGAN00001008532	0.0245128	0.0899265
EGAN00001008423	EGAN00001008533	0.0242371	0.0904041
EGAN00001008423	EGAN00001008539	0.0235633	0.0887553
EGAN00001008423	EGAN00001008543	0.0247986	0.0841827
EGAN00001008423	EGAN00001008414	0.0245944	0.0913418
EGAN00001008423	EGAN00001029184	0.0239512	0.085811
EGAN00001008423	EGAN00001029185	0.0226955	0.100093
EGAN00001008423	EGAN00001029186	0.0226138	0.0877279
EGAN00001008423	EGAN00001029187	0.0224811	0.104853
EGAN00001008423	EGAN00001029188	0.0233387	0.0879441
EGAN00001008423	EGAN00001029189	0.0236654	0.0879463
EGAN00001008423	EGAN00001029190	0.0272285	0.0668458
EGAN00001008423	EGAN00001029191	0.0233183	0.0910914
EGAN00001008423	EGAN00001073794	0.0237981	0.093646
EGAN00001008423	EGAN00001073795	0.0242677	0.0879953
EGAN00001008423	EGAN00001073796	0.0226036	0.100128
EGAN00001008423	EGAN00001073800	0.024084	0.0876823
EGAN00001008423	EGAN00001073801	0.0238491	0.0933626
EGAN00001008423	EGAN00001074137	0.0220931	0.103181
EGAN00001008423	EGAN00001008893	0.0250947	0.0794647
EGAN00001008423	EGAN00001008895	0.0236756	0.0878498
EGAN00001008423	EGAN00001008896	0.0239308	0.0889167
EGAN00001008423	EGAN00001008897	0.0228793	0.093984
EGAN00001008423	EGAN00001008898	0.0253806	0.0779115
EGAN00001008423	EGAN00001008899	0.0259421	0.0818875
EGAN00001008423	EGAN00001008900	0.0252989	0.0728109
EGAN00001008423	EGAN00001009233	0.0234918	0.0911514
EGAN00001008423	EGAN00001009234	0.0242984	0.0887819
EGAN00001008423	EGAN00001009294	0.0253397	0.0785018
EGAN00001008423	EGAN00001009301	0.0249109	0.082547
EGAN00001008423	EGAN00001009312	0.0258706	0.0824643
EGAN00001008423	EGAN00001009313	0.0235122	0.0970482
EGAN00001008423	EGAN00001009318	0.0250334	0.0896669
EGAN00001008423	EGAN00001009389	0.0242881	0.093755
EGAN00001008423	EGAN00001009391	0.0229507	0.0884836
EGAN00001008423	EGAN00001009392	0.02194	0.106514
EGAN00001008423	EGAN00001009393	0.0233693	0.099071
EGAN00001008423	EGAN00001009499	0.0236245	0.0951949
EGAN00001008423	EGAN00001009521	0.023012	0.0919337
EGAN00001008423	EGAN00001008124	0.0248905	0.071042
EGAN00001008423	EGAN00001072038	0.02438	0.0902752
EGAN00001008423	EGAN00001026403	0.0240738	0.09032
EGAN00001008423	EGAN00001026595	0.0213376	0.109527
EGAN00001008423	EGAN00001008151	0.023206	0.0941016
EGAN00001008423	EGAN00001027005	0.0234204	0.0891729
EGAN00001008423	EGAN00001027072	0.0261361	0.0799009
EGAN00001008423	EGAN00001027082	0.023451	0.0968504
EGAN00001008425	EGAN00001008033	0.025401	0.0786105
EGAN00001008425	EGAN00001008034	0.0249518	0.0787294
EGAN00001008425	EGAN00001008035	0.0266771	0.0707514
EGAN00001008425	EGAN00001008036	0.025595	0.08657
EGAN00001008425	EGAN00001008426	0.0250436	0.0794152
EGAN00001008425	EGAN00001008040	0.0255337	0.0755958
EGAN00001008425	EGAN00001008042	0.024135	0.0829388
EGAN00001008425	EGAN00001008427	0.023206	0.090914
EGAN00001008425	EGAN00001008048	0.0256052	0.0824302
EGAN00001008425	EGAN00001008049	0.0249109	0.0803701
EGAN00001008425	EGAN00001008053	0.0233285	0.0917075
EGAN00001008425	EGAN00001008056	0.0246455	0.0888025
EGAN00001008425	EGAN00001008057	0.0236858	0.0900668
EGAN00001008425	EGAN00001008059	0.0225321	0.0939265
EGAN00001008425	EGAN00001008060	0.0242881	0.0861397
EGAN00001008425	EGAN00001008066	0.024523	0.0843913
EGAN00001008425	EGAN00001008069	0.0236347	0.0897439
EGAN00001008425	EGAN00001008072	0.0245842	0.0855338
EGAN00001008425	EGAN00001008078	0.0241861	0.0885739
EGAN00001008425	EGAN00001008469	0.0240635	0.0847275
EGAN00001008425	EGAN00001008470	0.0245638	0.0808286
EGAN00001008425	EGAN00001008079	0.0236858	0.0924042
EGAN00001008425	EGAN00001008471	0.0241044	0.085252
EGAN00001008425	EGAN00001008472	0.0241044	0.0870811
EGAN00001008425	EGAN00001008473	0.0243494	0.0818301
EGAN00001008425	EGAN00001008474	0.0240942	0.0819368
EGAN00001008425	EGAN00001008477	0.0238798	0.0912233
EGAN00001008425	EGAN00001021470	0.0241656	0.0882108
EGAN00001008425	EGAN00001008226	0.0239308	0.0921378
EGAN00001008425	EGAN00001021549	0.0240738	0.0829388
EGAN00001008425	EGAN00001008235	0.0257583	0.0802625
EGAN00001008425	EGAN00001008479	0.0238287	0.0904567
EGAN00001008425	EGAN00001021655	0.025401	0.0798278
EGAN00001008425	EGAN00001021667	0.0247169	0.0867986
EGAN00001008425	EGAN00001021669	0.0265036	0.0704636
EGAN00001008425	EGAN00001021703	0.0239002	0.0838399
EGAN00001008425	EGAN00001021715	0.0237062	0.0874201
EGAN00001008425	EGAN00001021727	0.0246557	0.085252
EGAN00001008425	EGAN00001021746	0.0221442	0.0933913
EGAN00001008425	EGAN00001022303	0.023012	0.0924606
EGAN00001008425	EGAN00001008157	0.0252376	0.0834544
EGAN00001008425	EGAN00001008165	0.0241248	0.085911
EGAN00001008425	EGAN00001072267	0.0235429	0.0908467
EGAN00001008425	EGAN00001008097	0.025013	0.0865835
EGAN00001008425	EGAN00001008098	0.0252172	0.0790428
EGAN00001008425	EGAN00001008099	0.0244923	0.0821992
EGAN00001008425	EGAN00001008100	0.0241758	0.0905776
EGAN00001008425	EGAN00001008101	0.0239104	0.0858287
EGAN00001008425	EGAN00001008102	0.0242881	0.0831944
EGAN00001008425	EGAN00001008103	0.0231345	0.0899188
EGAN00001008425	EGAN00001008104	0.0233285	0.0879956
EGAN00001008425	EGAN00001008117	0.0233999	0.0910888
EGAN00001008425	EGAN00001023050	0.0237062	0.0903088
EGAN00001008425	EGAN00001023092	0.0262688	0.0750246
EGAN00001008425	EGAN00001023163	0.0231141	0.0893136
EGAN00001008425	EGAN00001023463	0.0255031	0.0804508
EGAN00001008425	EGAN00001075443	0.023696	0.0873366
EGAN00001008425	EGAN00001075445	0.025697	0.0817822
EGAN00001008425	EGAN00001075446	0.0228078	0.0955269
EGAN00001008425	EGAN00001075447	0.0243392	0.0805676
EGAN00001008425	EGAN00001075448	0.0245025	0.0789762
EGAN00001008425	EGAN00001075449	0.0250641	0.0855153
EGAN00001008425	EGAN00001075451	0.0256256	0.077808
EGAN00001008425	EGAN00001075463	0.0240125	0.0802222
EGAN00001008425	EGAN00001075465	0.0246455	0.0844317
EGAN00001008425	EGAN00001075467	0.0241861	0.0897843
EGAN00001008425	EGAN00001075471	0.0240533	0.0873904
EGAN00001008425	EGAN00001075473	0.0238798	0.0920168
EGAN00001008425	EGAN00001075482	0.0238798	0.0871914
EGAN00001008425	EGAN00001075498	0.0235837	0.0889236
EGAN00001008425	EGAN00001075504	0.0267486	0.0667092
EGAN00001008425	EGAN00001070526	0.0250334	0.0825085
EGAN00001008425	EGAN00001070527	0.0259523	0.0764926
EGAN00001008425	EGAN00001070529	0.0234918	0.0905912
EGAN00001008425	EGAN00001070530	0.0243188	0.0850368
EGAN00001008425	EGAN00001070532	0.0238287	0.0894884
EGAN00001008425	EGAN00001072068	0.0244515	0.0852615
EGAN00001008425	EGAN00001071904	0.0238696	0.0829363
EGAN00001008425	EGAN00001071907	0.0243086	0.0900533
EGAN00001008425	EGAN00001071910	0.0229916	0.085015
EGAN00001008425	EGAN00001071856	0.0246965	0.0824786
EGAN00001008425	EGAN00001071872	0.0246659	0.084862
EGAN00001008425	EGAN00001071873	0.0250845	0.0766947
EGAN00001008425	EGAN00001071874	0.0242984	0.0835037
EGAN00001008425	EGAN00001070748	0.0244311	0.0807791
EGAN00001008425	EGAN00001070750	0.0254622	0.0830217
EGAN00001008425	EGAN00001070751	0.0240635	0.0844884
EGAN00001008425	EGAN00001070752	0.0240533	0.0881301
EGAN00001008425	EGAN00001073193	0.0243902	0.0876793
EGAN00001008425	EGAN00001072138	0.0240635	0.0842703
EGAN00001008425	EGAN00001072139	0.0237062	0.0885335
EGAN00001008425	EGAN00001072140	0.0247067	0.0843241
EGAN00001008425	EGAN00001072143	0.0242371	0.0890859
EGAN00001008425	EGAN00001072174	0.0261769	0.0681705
EGAN00001008425	EGAN00001072176	0.0226751	0.0914116
EGAN00001008425	EGAN00001072177	0.023645	0.0897977
EGAN00001008425	EGAN00001072178	0.0226444	0.0975846
EGAN00001008425	EGAN00001072179	0.0230324	0.0940476
EGAN00001008425	EGAN00001072180	0.0254724	0.0744494
EGAN00001008425	EGAN00001072181	0.0253091	0.0862203
EGAN00001008425	EGAN00001072182	0.0246761	0.0826026
EGAN00001008425	EGAN00001008502	0.0242677	0.083692
EGAN00001008425	EGAN00001008503	0.0234918	0.0870542
EGAN00001008425	EGAN00001008504	0.0242575	0.0877366
EGAN00001008425	EGAN00001008258	0.0241554	0.088278
EGAN00001008425	EGAN00001008277	0.024135	0.0820268
EGAN00001008425	EGAN00001008280	0.025258	0.0811636
EGAN00001008425	EGAN00001008293	0.0249926	0.0841627
EGAN00001008425	EGAN00001008367	0.0232672	0.0930254
EGAN00001008425	EGAN00001008405	0.024819	0.0829523
EGAN00001008425	EGAN00001008411	0.0257787	0.0799572
EGAN00001008425	EGAN00001008532	0.0228282	0.0899188
EGAN00001008425	EGAN00001008533	0.024523	0.0849161
EGAN00001008425	EGAN00001008539	0.0243596	0.086301
EGAN00001008425	EGAN00001008543	0.0265342	0.0739093
EGAN00001008425	EGAN00001008414	0.0247578	0.080276
EGAN00001008425	EGAN00001029184	0.0239717	0.0874838
EGAN00001008425	EGAN00001029185	0.02438	0.0870273
EGAN00001008425	EGAN00001029186	0.0248292	0.0810612
EGAN00001008425	EGAN00001029187	0.0235429	0.0932003
EGAN00001008425	EGAN00001029188	0.0239104	0.0879169
EGAN00001008425	EGAN00001029189	0.0235122	0.0898919
EGAN00001008425	EGAN00001029190	0.0270855	0.0644846
EGAN00001008425	EGAN00001029191	0.0240738	0.0882107
EGAN00001008425	EGAN00001073794	0.0252887	0.0852789
EGAN00001008425	EGAN00001073795	0.0253908	0.0802087
EGAN00001008425	EGAN00001073796	0.0232468	0.087229
EGAN00001008425	EGAN00001073800	0.0247782	0.0818867
EGAN00001008425	EGAN00001073801	0.0241248	0.087919
EGAN00001008425	EGAN00001074137	0.0244923	0.0874845
EGAN00001008425	EGAN00001008893	0.0251968	0.0736685
EGAN00001008425	EGAN00001008895	0.0252683	0.078299
EGAN00001008425	EGAN00001008896	0.0249109	0.0829432
EGAN00001008425	EGAN00001008897	0.0245128	0.0842424
EGAN00001008425	EGAN00001008898	0.0265751	0.0761148
EGAN00001008425	EGAN00001008899	0.02389	0.0832658
EGAN00001008425	EGAN00001008900	0.025646	0.0739446
EGAN00001008425	EGAN00001009233	0.0254622	0.0827759
EGAN00001008425	EGAN00001009234	0.0251151	0.0801684
EGAN00001008425	EGAN00001009294	0.0249824	0.0832925
EGAN00001008425	EGAN00001009301	0.0240533	0.085189
EGAN00001008425	EGAN00001009312	0.0242473	0.0860304
EGAN00001008425	EGAN00001009313	0.023012	0.0972215
EGAN00001008425	EGAN00001009318	0.0260544	0.0814326
EGAN00001008425	EGAN00001009389	0.0233387	0.0905105
EGAN00001008425	EGAN00001009391	0.0240431	0.0805055
EGAN00001008425	EGAN00001009392	0.0228793	0.0947738
EGAN00001008425	EGAN00001009393	0.0256154	0.0791328
EGAN00001008425	EGAN00001009499	0.0242881	0.0867986
EGAN00001008425	EGAN00001009521	0.0249109	0.0831137
EGAN00001008425	EGAN00001072038	0.0238287	0.0957152
EGAN00001008425	EGAN00001026403	0.0251662	0.0859379
EGAN00001008425	EGAN00001026595	0.0227057	0.0968718
EGAN00001008425	EGAN00001008151	0.0231855	0.0925547
EGAN00001008425	EGAN00001027005	0.0263198	0.0667129
EGAN00001008425	EGAN00001027072	0.0253295	0.0846659
EGAN00001008425	EGAN00001027082	0.0252683	0.0812577
EGAN00001008033	EGAN00001008034	0.0234918	0.0841318
EGAN00001008033	EGAN00001008035	0.0246251	0.0815335
EGAN00001008033	EGAN00001008036	0.0251662	0.0775143
EGAN00001008033	EGAN00001008426	0.0238389	0.0843618
EGAN00001008033	EGAN00001008040	0.0246659	0.0829003
EGAN00001008033	EGAN00001008042	0.0237573	0.086527
EGAN00001008033	EGAN00001008427	0.0239512	0.0854038
EGAN00001008033	EGAN00001008048	0.0232468	0.0935639
EGAN00001008033	EGAN00001008049	0.025258	0.0764453
EGAN00001008033	EGAN00001008053	0.0235939	0.0865811
EGAN00001008033	EGAN00001008056	0.0239819	0.0867435
EGAN00001008033	EGAN00001008057	0.0247169	0.0794843
EGAN00001008033	EGAN00001008059	0.0231447	0.0857015
EGAN00001008033	EGAN00001008060	0.0257277	0.0752679
EGAN00001008033	EGAN00001008066	0.0252274	0.0817094
EGAN00001008033	EGAN00001008069	0.0213581	0.103795
EGAN00001008033	EGAN00001008072	0.0250845	0.0802608
EGAN00001008033	EGAN00001008078	0.0237164	0.0860804
EGAN00001008033	EGAN00001008469	0.0237471	0.0842671
EGAN00001008033	EGAN00001008470	0.0245944	0.0768056
EGAN00001008033	EGAN00001008079	0.0254622	0.0765129
EGAN00001008033	EGAN00001008471	0.0239104	0.0851738
EGAN00001008033	EGAN00001008472	0.0236041	0.0894771
EGAN00001008033	EGAN00001008473	0.0245536	0.0780882
EGAN00001008033	EGAN00001008474	0.0233693	0.0866688
EGAN00001008033	EGAN00001008477	0.0242167	0.0874743
EGAN00001008033	EGAN00001021470	0.0240125	0.0853091
EGAN00001008033	EGAN00001008226	0.0240635	0.0835769
EGAN00001008033	EGAN00001021549	0.0253806	0.0721284
EGAN00001008033	EGAN00001008235	0.0256766	0.0766618
EGAN00001008033	EGAN00001008479	0.0242371	0.0816688
EGAN00001008033	EGAN00001021655	0.025207	0.0842266
EGAN00001008033	EGAN00001021667	0.0235122	0.0857286
EGAN00001008033	EGAN00001021703	0.0243902	0.0829409
EGAN00001008033	EGAN00001021715	0.0237164	0.0879484
EGAN00001008033	EGAN00001021727	0.0246761	0.0800585
EGAN00001008033	EGAN00001021746	0.0246149	0.0803552
EGAN00001008033	EGAN00001022303	0.0245842	0.0808433
EGAN00001008033	EGAN00001008157	0.0246353	0.0803156
EGAN00001008033	EGAN00001008165	0.0247476	0.0809381
EGAN00001008033	EGAN00001072267	0.0246965	0.080681
EGAN00001008033	EGAN00001008097	0.0233489	0.0849708
EGAN00001008033	EGAN00001008098	0.0256868	0.0779465
EGAN00001008033	EGAN00001008099	0.025013	0.0762017
EGAN00001008033	EGAN00001008100	0.0240431	0.0875825
EGAN00001008033	EGAN00001008101	0.0222156	0.0951337
EGAN00001008033	EGAN00001008102	0.0258196	0.0759852
EGAN00001008033	EGAN00001008103	0.0243596	0.085052
EGAN00001008033	EGAN00001008104	0.0251662	0.0750785
EGAN00001008033	EGAN00001008117	0.0220625	0.097326
EGAN00001008033	EGAN00001023050	0.0253193	0.0770001
EGAN00001008033	EGAN00001023092	0.0246557	0.0757493
EGAN00001008033	EGAN00001023163	0.0243596	0.0831439
EGAN00001008033	EGAN00001023463	0.0254418	0.0730892
EGAN00001008033	EGAN00001075443	0.0243596	0.0861075
EGAN00001008033	EGAN00001075445	0.0261667	0.0746996
EGAN00001008033	EGAN00001075446	0.024523	0.0790571
EGAN00001008033	EGAN00001075447	0.0252172	0.0770234
EGAN00001008033	EGAN00001075448	0.0251764	0.0731043
EGAN00001008033	EGAN00001075449	0.022624	0.0932527
EGAN00001008033	EGAN00001075451	0.0259625	0.075701
EGAN00001008033	EGAN00001075463	0.0239206	0.0849031
EGAN00001008033	EGAN00001075465	0.0235837	0.0877585
EGAN00001008033	EGAN00001075467	0.0233897	0.0917641
EGAN00001008033	EGAN00001075471	0.0250028	0.0753897
EGAN00001008033	EGAN00001075473	0.021746	0.0957156
EGAN00001008033	EGAN00001075482	0.0247884	0.0843077
EGAN00001008033	EGAN00001075498	0.023308	0.0895177
EGAN00001008033	EGAN00001075504	0.0250641	0.0743808
EGAN00001008033	EGAN00001070526	0.0237675	0.0826567
EGAN00001008033	EGAN00001070527	0.0239104	0.0825365
EGAN00001008033	EGAN00001070529	0.0231855	0.0897613
EGAN00001008033	EGAN00001070530	0.023696	0.0838746
EGAN00001008033	EGAN00001070532	0.0248905	0.0804509
EGAN00001008033	EGAN00001072068	0.0248395	0.0737337
EGAN00001008033	EGAN00001071904	0.0243698	0.0775012
EGAN00001008033	EGAN00001071907	0.0245638	0.0819395
EGAN00001008033	EGAN00001071910	0.0246761	0.0729097
EGAN00001008033	EGAN00001071856	0.0241656	0.077172
EGAN00001008033	EGAN00001071872	0.0255337	0.0743342
EGAN00001008033	EGAN00001071873	0.0259114	0.078769
EGAN00001008033	EGAN00001071874	0.0216848	0.0933203
EGAN00001008033	EGAN00001070748	0.0238083	0.0819088
EGAN00001008033	EGAN00001070750	0.023941	0.0888347
EGAN00001008033	EGAN00001070751	0.0253295	0.0765806
EGAN00001008033	EGAN00001070752	0.0233285	0.0938346
EGAN00001008033	EGAN00001073193	0.0244005	0.0894771
EGAN00001008033	EGAN00001072138	0.0252376	0.0799908
EGAN00001008033	EGAN00001072139	0.0247169	0.0820342
EGAN00001008033	EGAN00001072140	0.0240635	0.0836987
EGAN00001008033	EGAN00001072143	0.0248292	0.0856203
EGAN00001008033	EGAN00001072176	0.0238798	0.0787593
EGAN00001008033	EGAN00001072177	0.0252376	0.0797337
EGAN00001008033	EGAN00001072178	0.0235735	0.0951202
EGAN00001008033	EGAN00001072179	0.0231753	0.0888546
EGAN00001008033	EGAN00001072180	0.0237573	0.0834981
EGAN00001008033	EGAN00001072181	0.0232264	0.0903703
EGAN00001008033	EGAN00001072182	0.0235224	0.0921971
EGAN00001008033	EGAN00001008502	0.02243	0.091101
EGAN00001008033	EGAN00001008503	0.0250436	0.080275
EGAN00001008033	EGAN00001008504	0.02584	0.0772437
EGAN00001008033	EGAN00001008258	0.0258604	0.0789082
EGAN00001008033	EGAN00001008277	0.0239104	0.0822043
EGAN00001008033	EGAN00001008280	0.0234306	0.086527
EGAN00001008033	EGAN00001008293	0.0240942	0.0878938
EGAN00001008033	EGAN00001008367	0.0229405	0.0921024
EGAN00001008033	EGAN00001008405	0.0237266	0.0830221
EGAN00001008033	EGAN00001008411	0.0258502	0.0819232
EGAN00001008033	EGAN00001008532	0.0245332	0.0854038
EGAN00001008033	EGAN00001008533	0.024329	0.07903
EGAN00001008033	EGAN00001008539	0.0244107	0.0847407
EGAN00001008033	EGAN00001008543	0.0242371	0.0835634
EGAN00001008033	EGAN00001008414	0.0244311	0.0820613
EGAN00001008033	EGAN00001029184	0.024523	0.080708
EGAN00001008033	EGAN00001029185	0.0233489	0.0863646
EGAN00001008033	EGAN00001029186	0.023502	0.0873878
EGAN00001008033	EGAN00001029187	0.0234101	0.0885434
EGAN00001008033	EGAN00001029188	0.0242779	0.0837414
EGAN00001008033	EGAN00001029189	0.0233795	0.0897072
EGAN00001008033	EGAN00001029191	0.0246251	0.0795713
EGAN00001008033	EGAN00001073794	0.0251764	0.0844701
EGAN00001008033	EGAN00001073795	0.0238491	0.0857015
EGAN00001008033	EGAN00001073796	0.0229201	0.0887599
EGAN00001008033	EGAN00001073800	0.0240023	0.0787168
EGAN00001008033	EGAN00001073801	0.0244005	0.0835499
EGAN00001008033	EGAN00001074137	0.0233591	0.0893688
EGAN00001008033	EGAN00001008893	0.0253091	0.0704834
EGAN00001008033	EGAN00001008895	0.0237675	0.08424
EGAN00001008033	EGAN00001008896	0.0235939	0.0857151
EGAN00001008033	EGAN00001008897	0.0245536	0.0857213
EGAN00001008033	EGAN00001008898	0.0251049	0.0784968
EGAN00001008033	EGAN00001008899	0.0256358	0.0787999
EGAN00001008033	EGAN00001008900	0.0245638	0.0789217
EGAN00001008033	EGAN00001009233	0.0244005	0.0867325
EGAN00001008033	EGAN00001009234	0.0246149	0.079869
EGAN00001008033	EGAN00001009294	0.0252478	0.0771544
EGAN00001008033	EGAN00001009301	0.024962	0.0810463
EGAN00001008033	EGAN00001009312	0.0239512	0.0867165
EGAN00001008033	EGAN00001009313	0.0241963	0.0883674
EGAN00001008033	EGAN00001009318	0.0237675	0.089423
EGAN00001008033	EGAN00001009389	0.0240635	0.0846189
EGAN00001008033	EGAN00001009391	0.0245944	0.0824317
EGAN00001008033	EGAN00001009392	0.0238491	0.0876637
EGAN00001008033	EGAN00001009393	0.0237471	0.090465
EGAN00001008033	EGAN00001009499	0.0233489	0.0900861
EGAN00001008033	EGAN00001009521	0.0242269	0.0808298
EGAN00001008033	EGAN00001008124	0.0250743	0.0747833
EGAN00001008033	EGAN00001072038	0.0232978	0.0898289
EGAN00001008033	EGAN00001026403	0.0236143	0.0848625
EGAN00001008033	EGAN00001026595	0.0241963	0.0879885
EGAN00001008033	EGAN00001008151	0.0244515	0.0809651
EGAN00001008033	EGAN00001027005	0.0259421	0.0779157
EGAN00001008033	EGAN00001027072	0.0244719	0.0813982
EGAN00001008033	EGAN00001027082	0.0237777	0.0866488
EGAN00001008034	EGAN00001008035	0.0246659	0.0813897
EGAN00001008034	EGAN00001008036	0.0249722	0.0911206
EGAN00001008034	EGAN00001008426	0.0248395	0.0808446
EGAN00001008034	EGAN00001008040	0.023502	0.0958374
EGAN00001008034	EGAN00001008042	0.0231039	0.0915272
EGAN00001008034	EGAN00001008427	0.0228384	0.100333
EGAN00001008034	EGAN00001008048	0.024523	0.0815405
EGAN00001008034	EGAN00001008049	0.0242269	0.0855643
EGAN00001008034	EGAN00001008053	0.0226138	0.102185
EGAN00001008034	EGAN00001008056	0.0233183	0.0927872
EGAN00001008034	EGAN00001008057	0.0245536	0.0803945
EGAN00001008034	EGAN00001008059	0.0228793	0.0917175
EGAN00001008034	EGAN00001008060	0.0237573	0.0931653
EGAN00001008034	EGAN00001008066	0.0248395	0.0832579
EGAN00001008034	EGAN00001008069	0.0222156	0.0975935
EGAN00001008034	EGAN00001008072	0.0226444	0.0914981
EGAN00001008034	EGAN00001008078	0.0237164	0.0970323
EGAN00001008034	EGAN00001008469	0.024819	0.0827838
EGAN00001008034	EGAN00001008470	0.0234816	0.0777466
EGAN00001008034	EGAN00001008079	0.0242881	0.0837156
EGAN00001008034	EGAN00001008471	0.0263709	0.0815731
EGAN00001008034	EGAN00001008472	0.0237471	0.0973359
EGAN00001008034	EGAN00001008473	0.0261871	0.0673283
EGAN00001008034	EGAN00001008474	0.0238185	0.083835
EGAN00001008034	EGAN00001008477	0.0246251	0.0871928
EGAN00001008034	EGAN00001021470	0.0240738	0.08598
EGAN00001008034	EGAN00001008226	0.0221442	0.0984869
EGAN00001008034	EGAN00001021549	0.0238491	0.0817515
EGAN00001008034	EGAN00001008235	0.0235327	0.0903563
EGAN00001008034	EGAN00001008479	0.0257277	0.0825949
EGAN00001008034	EGAN00001021655	0.0259421	0.0757133
EGAN00001008034	EGAN00001021667	0.0239614	0.091109
EGAN00001008034	EGAN00001021703	0.0242881	0.0912524
EGAN00001008034	EGAN00001021715	0.0240533	0.0786144
EGAN00001008034	EGAN00001021727	0.0232672	0.0933446
EGAN00001008034	EGAN00001021746	0.0246149	0.0762264
EGAN00001008034	EGAN00001022303	0.0223688	0.0958147
EGAN00001008034	EGAN00001008157	0.0254112	0.0804143
EGAN00001008034	EGAN00001008165	0.0229711	0.0994395
EGAN00001008034	EGAN00001072267	0.0233795	0.0885334
EGAN00001008034	EGAN00001008097	0.0242269	0.0804852
EGAN00001008034	EGAN00001008098	0.0264117	0.0723837
EGAN00001008034	EGAN00001008099	0.026769	0.0655856
EGAN00001008034	EGAN00001008100	0.0228588	0.0897432
EGAN00001008034	EGAN00001008101	0.0251662	0.0781132
EGAN00001008034	EGAN00001008102	0.0261769	0.0757858
EGAN00001008034	EGAN00001008103	0.0241044	0.0840793
EGAN00001008034	EGAN00001008104	0.022869	0.0996858
EGAN00001008034	EGAN00001008117	0.0234816	0.0884655
EGAN00001008034	EGAN00001023050	0.024574	0.0821375
EGAN00001008034	EGAN00001023163	0.0242473	0.0870097
EGAN00001008034	EGAN00001023463	0.0236654	0.0887152
EGAN00001008034	EGAN00001075443	0.0238083	0.0895116
EGAN00001008034	EGAN00001075445	0.0227465	0.0939429
EGAN00001008034	EGAN00001075446	0.0226342	0.0932624
EGAN00001008034	EGAN00001075447	0.0244413	0.0822787
EGAN00001008034	EGAN00001075448	0.0258502	0.0655899
EGAN00001008034	EGAN00001075449	0.0232366	0.0835448
EGAN00001008034	EGAN00001075451	0.0252683	0.077835
EGAN00001008034	EGAN00001075463	0.0218889	0.10061
EGAN00001008034	EGAN00001075465	0.0232468	0.0992237
EGAN00001008034	EGAN00001075467	0.0234816	0.0912385
EGAN00001008034	EGAN00001075471	0.0249007	0.0842891
EGAN00001008034	EGAN00001075473	0.024135	0.0886624
EGAN00001008034	EGAN00001075482	0.0229405	0.088997
EGAN00001008034	EGAN00001075498	0.0222565	0.100999
EGAN00001008034	EGAN00001070526	0.0250641	0.0872497
EGAN00001008034	EGAN00001070527	0.0241554	0.0761123
EGAN00001008034	EGAN00001070529	0.0239206	0.0897713
EGAN00001008034	EGAN00001070530	0.0231039	0.0928423
EGAN00001008034	EGAN00001070532	0.0242065	0.0862069
EGAN00001008034	EGAN00001072068	0.0247374	0.0723799
EGAN00001008034	EGAN00001071904	0.0248395	0.0701495
EGAN00001008034	EGAN00001071907	0.0238287	0.095373
EGAN00001008034	EGAN00001071910	0.024962	0.0679481
EGAN00001008034	EGAN00001071856	0.0235429	0.0804766
EGAN00001008034	EGAN00001071872	0.0243086	0.0903816
EGAN00001008034	EGAN00001071873	0.024329	0.0854799
EGAN00001008034	EGAN00001071874	0.0240023	0.083302
EGAN00001008034	EGAN00001070748	0.0244719	0.0796902
EGAN00001008034	EGAN00001070750	0.0250436	0.0794173
EGAN00001008034	EGAN00001070751	0.0253703	0.0763713
EGAN00001008034	EGAN00001070752	0.0229609	0.0929494
EGAN00001008034	EGAN00001073193	0.0240738	0.0909961
EGAN00001008034	EGAN00001072138	0.0234918	0.0883221
EGAN00001008034	EGAN00001072139	0.0229916	0.0986089
EGAN00001008034	EGAN00001072140	0.0244719	0.0875443
EGAN00001008034	EGAN00001072143	0.0252376	0.0808422
EGAN00001008034	EGAN00001072174	0.02633	0.0670336
EGAN00001008034	EGAN00001072176	0.0239921	0.0877322
EGAN00001008034	EGAN00001072177	0.0242473	0.0864916
EGAN00001008034	EGAN00001072178	0.0240738	0.0842425
EGAN00001008034	EGAN00001072179	0.0232876	0.09459
EGAN00001008034	EGAN00001072180	0.0258093	0.0656616
EGAN00001008034	EGAN00001072181	0.0233999	0.0952995
EGAN00001008034	EGAN00001072182	0.0243494	0.0862883
EGAN00001008034	EGAN00001008502	0.0226853	0.101032
EGAN00001008034	EGAN00001008503	0.0227567	0.0956241
EGAN00001008034	EGAN00001008504	0.0248292	0.0777312
EGAN00001008034	EGAN00001008258	0.0238594	0.0952116
EGAN00001008034	EGAN00001008277	0.025013	0.0724119
EGAN00001008034	EGAN00001008280	0.0237675	0.0913159
EGAN00001008034	EGAN00001008293	0.0232672	0.0958122
EGAN00001008034	EGAN00001008367	0.0241656	0.087347
EGAN00001008034	EGAN00001008405	0.0234306	0.083838
EGAN00001008034	EGAN00001008411	0.023645	0.0820995
EGAN00001008034	EGAN00001008532	0.0234101	0.0957196
EGAN00001008034	EGAN00001008533	0.0247884	0.0789976
EGAN00001008034	EGAN00001008539	0.0247884	0.0850043
EGAN00001008034	EGAN00001008543	0.0239819	0.0835356
EGAN00001008034	EGAN00001008414	0.0244005	0.0884908
EGAN00001008034	EGAN00001029184	0.025401	0.0743444
EGAN00001008034	EGAN00001029185	0.0225015	0.0906651
EGAN00001008034	EGAN00001029186	0.0237981	0.0805442
EGAN00001008034	EGAN00001029187	0.0238594	0.087498
EGAN00001008034	EGAN00001029188	0.023941	0.0825581
EGAN00001008034	EGAN00001029189	0.023063	0.0928054
EGAN00001008034	EGAN00001029191	0.0251968	0.0809417
EGAN00001008034	EGAN00001073794	0.0241248	0.0874987
EGAN00001008034	EGAN00001073795	0.0254316	0.0826953
EGAN00001008034	EGAN00001073796	0.0246251	0.086592
EGAN00001008034	EGAN00001073800	0.0246353	0.0766353
EGAN00001008034	EGAN00001073801	0.0247272	0.0815862
EGAN00001008034	EGAN00001074137	0.0221238	0.0947969
EGAN00001008034	EGAN00001008893	0.0242371	0.0791639
EGAN00001008034	EGAN00001008895	0.023941	0.0810012
EGAN00001008034	EGAN00001008896	0.0234714	0.0921187
EGAN00001008034	EGAN00001008897	0.0243188	0.08237
EGAN00001008034	EGAN00001008898	0.0261361	0.0647901
EGAN00001008034	EGAN00001008899	0.0224402	0.0934004
EGAN00001008034	EGAN00001008900	0.0243086	0.0783983
EGAN00001008034	EGAN00001009233	0.0253703	0.0779899
EGAN00001008034	EGAN00001009234	0.0240023	0.0907087
EGAN00001008034	EGAN00001009294	0.0231549	0.0802983
EGAN00001008034	EGAN00001009301	0.0253295	0.0736238
EGAN00001008034	EGAN00001009312	0.0232264	0.0861654
EGAN00001008034	EGAN00001009313	0.0227057	0.102461
EGAN00001008034	EGAN00001009318	0.0249722	0.084491
EGAN00001008034	EGAN00001009389	0.0239921	0.0946296
EGAN00001008034	EGAN00001009391	0.0237062	0.0818716
EGAN00001008034	EGAN00001009392	0.0231855	0.0919478
EGAN00001008034	EGAN00001009393	0.0232468	0.0952
EGAN00001008034	EGAN00001009499	0.0217868	0.10461
EGAN00001008034	EGAN00001009521	0.0239512	0.0859228
EGAN00001008034	EGAN00001072038	0.0231243	0.0952855
EGAN00001008034	EGAN00001026403	0.0235837	0.0870933
EGAN00001008034	EGAN00001026595	0.0222361	0.100029
EGAN00001008034	EGAN00001008151	0.023451	0.0967418
EGAN00001008034	EGAN00001027005	0.0238594	0.0859877
EGAN00001008034	EGAN00001027072	0.0253908	0.0780165
EGAN00001008034	EGAN00001027082	0.0236245	0.0919944
EGAN00001008035	EGAN00001008036	0.0255745	0.0827229
EGAN00001008035	EGAN00001008426	0.025013	0.0825882
EGAN00001008035	EGAN00001008040	0.0254826	0.0813224
EGAN00001008035	EGAN00001008042	0.025452	0.0762322
EGAN00001008035	EGAN00001008427	0.0275245	0.0652033
EGAN00001008035	EGAN00001008048	0.0250641	0.0880648
EGAN00001008035	EGAN00001008049	0.0263096	0.0740102
EGAN00001008035	EGAN00001008053	0.0264117	0.0745354
EGAN00001008035	EGAN00001008056	0.0257481	0.0746701
EGAN00001008035	EGAN00001008057	0.0252274	0.0784926
EGAN00001008035	EGAN00001008059	0.0246761	0.0834904
EGAN00001008035	EGAN00001008060	0.0251662	0.0819957
EGAN00001008035	EGAN00001008066	0.0257787	0.0804875
EGAN00001008035	EGAN00001008069	0.0249722	0.0819418
EGAN00001008035	EGAN00001008072	0.026085	0.072331
EGAN00001008035	EGAN00001008078	0.0263096	0.0822515
EGAN00001008035	EGAN00001008469	0.0261361	0.0757339
EGAN00001008035	EGAN00001008470	0.0272999	0.0637546
EGAN00001008035	EGAN00001008079	0.0260544	0.0755666
EGAN00001008035	EGAN00001008471	0.0254724	0.073889
EGAN00001008035	EGAN00001008472	0.0237164	0.0919607
EGAN00001008035	EGAN00001008474	0.0255439	0.0797673
EGAN00001008035	EGAN00001008477	0.0252172	0.08345
EGAN00001008035	EGAN00001021470	0.027157	0.0707379
EGAN00001008035	EGAN00001008226	0.0254418	0.083477
EGAN00001008035	EGAN00001021549	0.0248292	0.0804067
EGAN00001008035	EGAN00001008235	0.0262075	0.0798007
EGAN00001008035	EGAN00001008479	0.0238491	0.0883652
EGAN00001008035	EGAN00001021655	0.025646	0.0768773
EGAN00001008035	EGAN00001021667	0.0239206	0.0926744
EGAN00001008035	EGAN00001021669	0.0254724	0.075094
EGAN00001008035	EGAN00001021703	0.0250947	0.0779424
EGAN00001008035	EGAN00001021715	0.0236245	0.0901024
EGAN00001008035	EGAN00001021727	0.0261156	0.0762591
EGAN00001008035	EGAN00001021746	0.025595	0.075712
EGAN00001008035	EGAN00001022303	0.0244617	0.0857932
EGAN00001008035	EGAN00001008157	0.0256154	0.0794236
EGAN00001008035	EGAN00001008165	0.0263607	0.0765149
EGAN00001008035	EGAN00001072267	0.0264015	0.0763399
EGAN00001008035	EGAN00001008097	0.0264015	0.0718556
EGAN00001008035	EGAN00001008098	0.0265444	0.0737643
EGAN00001008035	EGAN00001008099	0.024962	0.0824401
EGAN00001008035	EGAN00001008100	0.0260748	0.0772825
EGAN00001008035	EGAN00001008101	0.0242779	0.0859367
EGAN00001008035	EGAN00001008102	0.026034	0.071694
EGAN00001008035	EGAN00001008103	0.0253908	0.0790197
EGAN00001008035	EGAN00001008104	0.0256766	0.0793832
EGAN00001008035	EGAN00001008117	0.0251457	0.0846889
EGAN00001008035	EGAN00001023050	0.0266261	0.0784945
EGAN00001008035	EGAN00001023092	0.0273101	0.0668207
EGAN00001008035	EGAN00001023163	0.0256868	0.0778481
EGAN00001008035	EGAN00001023463	0.0262892	0.0712901
EGAN00001008035	EGAN00001075443	0.0245944	0.085645
EGAN00001008035	EGAN00001075445	0.026718	0.0704686
EGAN00001008035	EGAN00001075446	0.0260442	0.0769863
EGAN00001008035	EGAN00001075447	0.0256052	0.0754889
EGAN00001008035	EGAN00001075448	0.0261156	0.0704353
EGAN00001008035	EGAN00001075449	0.0254929	0.0747179
EGAN00001008035	EGAN00001075451	0.0271774	0.0644557
EGAN00001008035	EGAN00001075463	0.0253091	0.0772017
EGAN00001008035	EGAN00001075465	0.0256868	0.0779962
EGAN00001008035	EGAN00001075467	0.0264219	0.0723674
EGAN00001008035	EGAN00001075471	0.026279	0.0744681
EGAN00001008035	EGAN00001075473	0.0235531	0.0938863
EGAN00001008035	EGAN00001075482	0.0259012	0.0769511
EGAN00001008035	EGAN00001075498	0.0246659	0.0843253
EGAN00001008035	EGAN00001075504	0.0270753	0.0683386
EGAN00001008035	EGAN00001070526	0.0265444	0.071519
EGAN00001008035	EGAN00001070527	0.0274122	0.0630738
EGAN00001008035	EGAN00001070529	0.0270345	0.0727983
EGAN00001008035	EGAN00001070530	0.0253295	0.0844196
EGAN00001008035	EGAN00001070532	0.0241452	0.0842445
EGAN00001008035	EGAN00001072068	0.0266567	0.0683596
EGAN00001008035	EGAN00001071904	0.0246761	0.0749685
EGAN00001008035	EGAN00001071907	0.0255745	0.0802047
EGAN00001008035	EGAN00001071910	0.0265648	0.0629169
EGAN00001008035	EGAN00001071856	0.0264628	0.0675049
EGAN00001008035	EGAN00001071872	0.025207	0.0796122
EGAN00001008035	EGAN00001071873	0.02584	0.0771556
EGAN00001008035	EGAN00001071874	0.0229303	0.0911796
EGAN00001008035	EGAN00001070748	0.0272795	0.0689923
EGAN00001008035	EGAN00001070750	0.0254316	0.0760298
EGAN00001008035	EGAN00001070751	0.025452	0.0756432
EGAN00001008035	EGAN00001070752	0.024523	0.0855508
EGAN00001008035	EGAN00001073193	0.025891	0.0829064
EGAN00001008035	EGAN00001072138	0.026524	0.0747643
EGAN00001008035	EGAN00001072139	0.0250947	0.0801104
EGAN00001008035	EGAN00001072140	0.0249824	0.0831673
EGAN00001008035	EGAN00001072143	0.024523	0.0868155
EGAN00001008035	EGAN00001072176	0.0257481	0.0767169
EGAN00001008035	EGAN00001072177	0.0253295	0.0824266
EGAN00001008035	EGAN00001072178	0.0252376	0.0829787
EGAN00001008035	EGAN00001072179	0.0251151	0.0839887
EGAN00001008035	EGAN00001072180	0.0266159	0.0661833
EGAN00001008035	EGAN00001072181	0.0256868	0.078683
EGAN00001008035	EGAN00001072182	0.0248803	0.0836251
EGAN00001008035	EGAN00001008502	0.0254724	0.0769324
EGAN00001008035	EGAN00001008503	0.0260442	0.0781982
EGAN00001008035	EGAN00001008504	0.0269222	0.0709708
EGAN00001008035	EGAN00001008258	0.0264934	0.0738486
EGAN00001008035	EGAN00001008277	0.0262994	0.072248
EGAN00001008035	EGAN00001008280	0.024084	0.0892136
EGAN00001008035	EGAN00001008293	0.0251355	0.0902505
EGAN00001008035	EGAN00001008367	0.0234714	0.0906679
EGAN00001008035	EGAN00001008405	0.0247272	0.0817129
EGAN00001008035	EGAN00001008411	0.025595	0.0763776
EGAN00001008035	EGAN00001008532	0.0261667	0.0810127
EGAN00001008035	EGAN00001008533	0.02584	0.0739698
EGAN00001008035	EGAN00001008539	0.0252989	0.0847159
EGAN00001008035	EGAN00001008543	0.0264219	0.0761204
EGAN00001008035	EGAN00001008414	0.0241656	0.0859817
EGAN00001008035	EGAN00001029184	0.0241963	0.0894534
EGAN00001008035	EGAN00001029185	0.0254214	0.0840426
EGAN00001008035	EGAN00001029186	0.0258502	0.0791565
EGAN00001008035	EGAN00001029187	0.025646	0.080878
EGAN00001008035	EGAN00001029188	0.0251866	0.0811708
EGAN00001008035	EGAN00001029189	0.0233999	0.0886345
EGAN00001008035	EGAN00001029191	0.0250436	0.0845812
EGAN00001008035	EGAN00001073794	0.0252989	0.0820226
EGAN00001008035	EGAN00001073795	0.025697	0.0829787
EGAN00001008035	EGAN00001073796	0.0253397	0.0813897
EGAN00001008035	EGAN00001073800	0.0263709	0.0743225
EGAN00001008035	EGAN00001073801	0.0275245	0.0753881
EGAN00001008035	EGAN00001074137	0.0242371	0.0844465
EGAN00001008035	EGAN00001008893	0.0276981	0.0627324
EGAN00001008035	EGAN00001008895	0.0252274	0.0789119
EGAN00001008035	EGAN00001008896	0.0268303	0.0678023
EGAN00001008035	EGAN00001008897	0.0259012	0.0754233
EGAN00001008035	EGAN00001008898	0.0257787	0.0769315
EGAN00001008035	EGAN00001008899	0.028474	0.0649424
EGAN00001008035	EGAN00001008900	0.0256766	0.0804227
EGAN00001008035	EGAN00001009233	0.0252172	0.0800566
EGAN00001008035	EGAN00001009234	0.0246659	0.0850121
EGAN00001008035	EGAN00001009301	0.0284025	0.0641344
EGAN00001008035	EGAN00001009312	0.0258706	0.076521
EGAN00001008035	EGAN00001009313	0.02584	0.0823997
EGAN00001008035	EGAN00001009318	0.026034	0.0784406
EGAN00001008035	EGAN00001009389	0.0243698	0.086857
EGAN00001008035	EGAN00001009391	0.0260748	0.0751776
EGAN00001008035	EGAN00001009392	0.0244311	0.087436
EGAN00001008035	EGAN00001009393	0.0250436	0.0856181
EGAN00001008035	EGAN00001009499	0.0242575	0.0896041
EGAN00001008035	EGAN00001009521	0.0250028	0.0810935
EGAN00001008035	EGAN00001008124	0.025891	0.0754873
EGAN00001008035	EGAN00001072038	0.0253295	0.085443
EGAN00001008035	EGAN00001026403	0.025258	0.0844061
EGAN00001008035	EGAN00001026595	0.0246557	0.0833423
EGAN00001008035	EGAN00001008151	0.024819	0.0835712
EGAN00001008035	EGAN00001027005	0.0285455	0.0635549
EGAN00001008035	EGAN00001027072	0.0261463	0.0822785
EGAN00001008035	EGAN00001027082	0.0250028	0.0844061
EGAN00001008036	EGAN00001008426	0.0223177	0.100865
EGAN00001008036	EGAN00001008040	0.0237062	0.0929827
EGAN00001008036	EGAN00001008042	0.0215622	0.102702
EGAN00001008036	EGAN00001008427	0.0227567	0.0983539
EGAN00001008036	EGAN00001008048	0.0239614	0.0913674
EGAN00001008036	EGAN00001008049	0.0262279	0.0837544
EGAN00001008036	EGAN00001008053	0.0231957	0.0987395
EGAN00001008036	EGAN00001008056	0.023206	0.100048
EGAN00001008036	EGAN00001008057	0.0246149	0.0826903
EGAN00001008036	EGAN00001008059	0.0231549	0.0957478
EGAN00001008036	EGAN00001008060	0.0237164	0.0929916
EGAN00001008036	EGAN00001008066	0.0240023	0.0936801
EGAN00001008036	EGAN00001008069	0.0228486	0.0988459
EGAN00001008036	EGAN00001008072	0.02389	0.0892344
EGAN00001008036	EGAN00001008078	0.0230426	0.100402
EGAN00001008036	EGAN00001008469	0.0238185	0.0901694
EGAN00001008036	EGAN00001008470	0.0250232	0.0771329
EGAN00001008036	EGAN00001008079	0.024819	0.087075
EGAN00001008036	EGAN00001008471	0.0257073	0.0835549
EGAN00001008036	EGAN00001008472	0.0244107	0.0952026
EGAN00001008036	EGAN00001008473	0.023696	0.0843659
EGAN00001008036	EGAN00001008474	0.0246965	0.0875637
EGAN00001008036	EGAN00001008477	0.0238798	0.0950321
EGAN00001008036	EGAN00001021470	0.0252478	0.0844454
EGAN00001008036	EGAN00001008226	0.0232162	0.101399
EGAN00001008036	EGAN00001021549	0.0229609	0.0941869
EGAN00001008036	EGAN00001008235	0.0233183	0.104098
EGAN00001008036	EGAN00001008479	0.0228588	0.101226
EGAN00001008036	EGAN00001021655	0.0254418	0.0820611
EGAN00001008036	EGAN00001021667	0.0238491	0.0974497
EGAN00001008036	EGAN00001021669	0.0255745	0.0754617
EGAN00001008036	EGAN00001021703	0.023502	0.100215
EGAN00001008036	EGAN00001021715	0.024135	0.0910643
EGAN00001008036	EGAN00001021727	0.0240125	0.0914013
EGAN00001008036	EGAN00001021746	0.0242779	0.0826023
EGAN00001008036	EGAN00001022303	0.0238389	0.0938566
EGAN00001008036	EGAN00001008157	0.0250947	0.0823379
EGAN00001008036	EGAN00001008165	0.0233897	0.096519
EGAN00001008036	EGAN00001072267	0.0233489	0.100197
EGAN00001008036	EGAN00001008097	0.0226342	0.0954012
EGAN00001008036	EGAN00001008098	0.0255031	0.08244
EGAN00001008036	EGAN00001008099	0.0242269	0.0904964
EGAN00001008036	EGAN00001008100	0.0233489	0.0912639
EGAN00001008036	EGAN00001008101	0.0252172	0.0822273
EGAN00001008036	EGAN00001008102	0.024523	0.0856691
EGAN00001008036	EGAN00001008103	0.0225219	0.100898
EGAN00001008036	EGAN00001008104	0.0238185	0.0939262
EGAN00001008036	EGAN00001008117	0.0244005	0.0905497
EGAN00001008036	EGAN00001023050	0.0251253	0.082339
EGAN00001008036	EGAN00001023092	0.0236347	0.0945636
EGAN00001008036	EGAN00001023163	0.0237062	0.0930145
EGAN00001008036	EGAN00001023463	0.024574	0.0923173
EGAN00001008036	EGAN00001075443	0.0234714	0.0930478
EGAN00001008036	EGAN00001075445	0.0256256	0.0884763
EGAN00001008036	EGAN00001075446	0.0239717	0.0934741
EGAN00001008036	EGAN00001075447	0.0234408	0.0906301
EGAN00001008036	EGAN00001075448	0.0246659	0.0785245
EGAN00001008036	EGAN00001075449	0.0259012	0.0832883
EGAN00001008036	EGAN00001075451	0.0234612	0.0875863
EGAN00001008036	EGAN00001075463	0.0220012	0.104484
EGAN00001008036	EGAN00001075465	0.0216643	0.106704
EGAN00001008036	EGAN00001075467	0.0248701	0.0891851
EGAN00001008036	EGAN00001075471	0.0259114	0.0907309
EGAN00001008036	EGAN00001075473	0.0224811	0.0978752
EGAN00001008036	EGAN00001075482	0.0231855	0.0983076
EGAN00001008036	EGAN00001075498	0.0236858	0.0955882
EGAN00001008036	EGAN00001075504	0.025401	0.0810613
EGAN00001008036	EGAN00001070526	0.0248292	0.0869588
EGAN00001008036	EGAN00001070527	0.0250232	0.0842207
EGAN00001008036	EGAN00001070529	0.0233387	0.0923971
EGAN00001008036	EGAN00001070530	0.0251355	0.0908533
EGAN00001008036	EGAN00001070532	0.0226853	0.0980787
EGAN00001008036	EGAN00001072068	0.0235224	0.086834
EGAN00001008036	EGAN00001071904	0.0255847	0.0770631
EGAN00001008036	EGAN00001071907	0.0239819	0.097237
EGAN00001008036	EGAN00001071910	0.023257	0.0817489
EGAN00001008036	EGAN00001071856	0.0222769	0.0900614
EGAN00001008036	EGAN00001071872	0.0241044	0.0952653
EGAN00001008036	EGAN00001071873	0.0236245	0.0895336
EGAN00001008036	EGAN00001071874	0.0229507	0.0948609
EGAN00001008036	EGAN00001070748	0.0241758	0.0837054
EGAN00001008036	EGAN00001070750	0.0226751	0.0968293
EGAN00001008036	EGAN00001070751	0.023206	0.0948843
EGAN00001008036	EGAN00001070752	0.0248803	0.090685
EGAN00001008036	EGAN00001073193	0.0241248	0.0927893
EGAN00001008036	EGAN00001072138	0.0233183	0.0971409
EGAN00001008036	EGAN00001072139	0.023645	0.0979949
EGAN00001008036	EGAN00001072140	0.0228895	0.103407
EGAN00001008036	EGAN00001072143	0.0238491	0.0908292
EGAN00001008036	EGAN00001072174	0.0261463	0.0707908
EGAN00001008036	EGAN00001072176	0.0247169	0.0859842
EGAN00001008036	EGAN00001072177	0.0248599	0.0934209
EGAN00001008036	EGAN00001072178	0.0228078	0.0975842
EGAN00001008036	EGAN00001072179	0.0219094	0.1056
EGAN00001008036	EGAN00001072180	0.0240942	0.079269
EGAN00001008036	EGAN00001072181	0.0239308	0.0963769
EGAN00001008036	EGAN00001072182	0.0229609	0.100142
EGAN00001008036	EGAN00001008502	0.0221442	0.10443
EGAN00001008036	EGAN00001008503	0.0222565	0.105015
EGAN00001008036	EGAN00001008504	0.0247782	0.0871552
EGAN00001008036	EGAN00001008258	0.0234101	0.0993112
EGAN00001008036	EGAN00001008277	0.0247578	0.0839252
EGAN00001008036	EGAN00001008280	0.0242575	0.0962132
EGAN00001008036	EGAN00001008293	0.0228282	0.104628
EGAN00001008036	EGAN00001008367	0.0221442	0.10312
EGAN00001008036	EGAN00001008405	0.0232468	0.0949976
EGAN00001008036	EGAN00001008411	0.0256052	0.0803775
EGAN00001008036	EGAN00001008532	0.0235735	0.0969131
EGAN00001008036	EGAN00001008533	0.0241758	0.0895298
EGAN00001008036	EGAN00001008539	0.0242881	0.0910807
EGAN00001008036	EGAN00001008543	0.0247476	0.0879442
EGAN00001008036	EGAN00001008414	0.0235735	0.0926763
EGAN00001008036	EGAN00001029184	0.0250232	0.0831265
EGAN00001008036	EGAN00001029185	0.0243596	0.0936966
EGAN00001008036	EGAN00001029186	0.0223279	0.0973741
EGAN00001008036	EGAN00001029187	0.023308	0.0981172
EGAN00001008036	EGAN00001029188	0.0231549	0.0915755
EGAN00001008036	EGAN00001029189	0.0228997	0.100201
EGAN00001008036	EGAN00001029190	0.0277287	0.0672665
EGAN00001008036	EGAN00001029191	0.0236143	0.0880896
EGAN00001008036	EGAN00001073794	0.0238798	0.0985987
EGAN00001008036	EGAN00001073795	0.0237266	0.098673
EGAN00001008036	EGAN00001073796	0.0236347	0.0967849
EGAN00001008036	EGAN00001073800	0.0224402	0.0956955
EGAN00001008036	EGAN00001073801	0.0242473	0.0936725
EGAN00001008036	EGAN00001074137	0.023696	0.100681
EGAN00001008036	EGAN00001008893	0.0251968	0.0792323
EGAN00001008036	EGAN00001008895	0.0220115	0.0979615
EGAN00001008036	EGAN00001008896	0.0242065	0.0856743
EGAN00001008036	EGAN00001008897	0.0252683	0.0811896
EGAN00001008036	EGAN00001008898	0.0246761	0.0794768
EGAN00001008036	EGAN00001008899	0.0260646	0.0782255
EGAN00001008036	EGAN00001008900	0.0252274	0.077683
EGAN00001008036	EGAN00001009233	0.0242677	0.0863246
EGAN00001008036	EGAN00001009234	0.0226955	0.102037
EGAN00001008036	EGAN00001009294	0.0230732	0.0893217
EGAN00001008036	EGAN00001009301	0.0232468	0.0927508
EGAN00001008036	EGAN00001009312	0.0250539	0.0859358
EGAN00001008036	EGAN00001009313	0.0234714	0.0965323
EGAN00001008036	EGAN00001009318	0.0237266	0.096519
EGAN00001008036	EGAN00001009389	0.0237266	0.0981677
EGAN00001008036	EGAN00001009391	0.0233387	0.090929
EGAN00001008036	EGAN00001009392	0.0248395	0.0870664
EGAN00001008036	EGAN00001009393	0.0248292	0.0970554
EGAN00001008036	EGAN00001009499	0.0222769	0.108672
EGAN00001008036	EGAN00001009521	0.0226955	0.100963
EGAN00001008036	EGAN00001008124	0.0253499	0.077351
EGAN00001008036	EGAN00001072038	0.0225526	0.104244
EGAN00001008036	EGAN00001026403	0.0223279	0.100793
EGAN00001008036	EGAN00001026595	0.0236245	0.0965057
EGAN00001008036	EGAN00001008151	0.0231549	0.101997
EGAN00001008036	EGAN00001027005	0.0237981	0.0867908
EGAN00001008036	EGAN00001027072	0.024329	0.0938594
EGAN00001008036	EGAN00001027082	0.0231651	0.0971857
EGAN00001008426	EGAN00001008040	0.0234612	0.0967889
EGAN00001008426	EGAN00001008042	0.0225321	0.0986751
EGAN00001008426	EGAN00001008427	0.0237573	0.0893659
EGAN00001008426	EGAN00001008048	0.0240533	0.0843848
EGAN00001008426	EGAN00001008049	0.0241044	0.0924912
EGAN00001008426	EGAN00001008053	0.0226546	0.0940806
EGAN00001008426	EGAN00001008056	0.0239614	0.0930948
EGAN00001008426	EGAN00001008057	0.0238287	0.0899717
EGAN00001008426	EGAN00001008059	0.0241656	0.0908884
EGAN00001008426	EGAN00001008060	0.0220421	0.0966802
EGAN00001008426	EGAN00001008066	0.0247067	0.0840902
EGAN00001008426	EGAN00001008069	0.0208067	0.106181
EGAN00001008426	EGAN00001008072	0.0229099	0.0945481
EGAN00001008426	EGAN00001008078	0.0246455	0.0902206
EGAN00001008426	EGAN00001008469	0.0218379	0.0984532
EGAN00001008426	EGAN00001008470	0.0246761	0.0777875
EGAN00001008426	EGAN00001008079	0.0235939	0.0885321
EGAN00001008426	EGAN00001008471	0.024329	0.0902073
EGAN00001008426	EGAN00001008472	0.0224607	0.0977936
EGAN00001008426	EGAN00001008473	0.0237266	0.0834339
EGAN00001008426	EGAN00001008474	0.0237471	0.0848519
EGAN00001008426	EGAN00001008477	0.0236654	0.0987018
EGAN00001008426	EGAN00001021470	0.0233591	0.0948819
EGAN00001008426	EGAN00001008226	0.0232774	0.096271
EGAN00001008426	EGAN00001021549	0.0222565	0.102226
EGAN00001008426	EGAN00001008235	0.023696	0.0963912
EGAN00001008426	EGAN00001008479	0.0231753	0.0948953
EGAN00001008426	EGAN00001021655	0.0234101	0.0866899
EGAN00001008426	EGAN00001021667	0.0226546	0.0971658
EGAN00001008426	EGAN00001021669	0.0249722	0.0777496
EGAN00001008426	EGAN00001021703	0.0241452	0.0925446
EGAN00001008426	EGAN00001021715	0.0229507	0.0927983
EGAN00001008426	EGAN00001021727	0.0231549	0.0927147
EGAN00001008426	EGAN00001021746	0.0235429	0.0842268
EGAN00001008426	EGAN00001022303	0.0228384	0.0954429
EGAN00001008426	EGAN00001008157	0.0237368	0.0847054
EGAN00001008426	EGAN00001008165	0.0227874	0.0972994
EGAN00001008426	EGAN00001072267	0.0224913	0.100411
EGAN00001008426	EGAN00001008097	0.0237368	0.094922
EGAN00001008426	EGAN00001008098	0.0243494	0.0862568
EGAN00001008426	EGAN00001008099	0.0250845	0.0859467
EGAN00001008426	EGAN00001008100	0.0237266	0.0869308
EGAN00001008426	EGAN00001008101	0.0232978	0.0901047
EGAN00001008426	EGAN00001008102	0.0232672	0.0873357
EGAN00001008426	EGAN00001008103	0.0226036	0.0933932
EGAN00001008426	EGAN00001008104	0.0225117	0.101293
EGAN00001008426	EGAN00001008117	0.0234408	0.0893933
EGAN00001008426	EGAN00001023050	0.0245944	0.0879555
EGAN00001008426	EGAN00001023092	0.0234816	0.084883
EGAN00001008426	EGAN00001023163	0.0227976	0.0982536
EGAN00001008426	EGAN00001023463	0.022818	0.098448
EGAN00001008426	EGAN00001075443	0.0239002	0.0940939
EGAN00001008426	EGAN00001075445	0.0240942	0.0929854
EGAN00001008426	EGAN00001075446	0.0225832	0.0973662
EGAN00001008426	EGAN00001075447	0.0220931	0.093862
EGAN00001008426	EGAN00001075448	0.0236347	0.0840542
EGAN00001008426	EGAN00001075449	0.0236552	0.0827755
EGAN00001008426	EGAN00001075451	0.0225321	0.0902028
EGAN00001008426	EGAN00001075463	0.0229507	0.0938402
EGAN00001008426	EGAN00001075465	0.0241758	0.0956967
EGAN00001008426	EGAN00001075467	0.0235735	0.0905809
EGAN00001008426	EGAN00001075471	0.0244617	0.0867213
EGAN00001008426	EGAN00001075473	0.0217766	0.106221
EGAN00001008426	EGAN00001075482	0.0238696	0.0902501
EGAN00001008426	EGAN00001075498	0.0232774	0.0974864
EGAN00001008426	EGAN00001075504	0.0264015	0.0732403
EGAN00001008426	EGAN00001070526	0.0245332	0.0872422
EGAN00001008426	EGAN00001070527	0.0249007	0.0810697
EGAN00001008426	EGAN00001070529	0.022379	0.0937199
EGAN00001008426	EGAN00001070530	0.024084	0.0923176
EGAN00001008426	EGAN00001070532	0.0231651	0.0935597
EGAN00001008426	EGAN00001072068	0.0235327	0.0843179
EGAN00001008426	EGAN00001071904	0.0236041	0.0820464
EGAN00001008426	EGAN00001071907	0.0240738	0.0861337
EGAN00001008426	EGAN00001071910	0.023206	0.0816378
EGAN00001008426	EGAN00001071856	0.0238491	0.0853993
EGAN00001008426	EGAN00001071872	0.0245128	0.0937467
EGAN00001008426	EGAN00001071873	0.0234101	0.0909978
EGAN00001008426	EGAN00001071874	0.0237266	0.0905112
EGAN00001008426	EGAN00001070748	0.0239206	0.0877069
EGAN00001008426	EGAN00001070750	0.023941	0.0892954
EGAN00001008426	EGAN00001070751	0.0244515	0.0842053
EGAN00001008426	EGAN00001070752	0.023012	0.0908725
EGAN00001008426	EGAN00001073193	0.0223279	0.0977241
EGAN00001008426	EGAN00001072138	0.0249416	0.0832617
EGAN00001008426	EGAN00001072139	0.023451	0.0965114
EGAN00001008426	EGAN00001072140	0.0237164	0.0907549
EGAN00001008426	EGAN00001072143	0.0241656	0.0875858
EGAN00001008426	EGAN00001072174	0.0262484	0.0691271
EGAN00001008426	EGAN00001072176	0.0225117	0.0944278
EGAN00001008426	EGAN00001072177	0.0236143	0.0931991
EGAN00001008426	EGAN00001072178	0.0227057	0.0988203
EGAN00001008426	EGAN00001072179	0.0224402	0.0965114
EGAN00001008426	EGAN00001072180	0.022818	0.0855303
EGAN00001008426	EGAN00001072181	0.0244719	0.0885244
EGAN00001008426	EGAN00001072182	0.0217664	0.0996594
EGAN00001008426	EGAN00001008502	0.0207659	0.106155
EGAN00001008426	EGAN00001008503	0.0239308	0.0910087
EGAN00001008426	EGAN00001008504	0.0247476	0.0828826
EGAN00001008426	EGAN00001008258	0.0237368	0.0953494
EGAN00001008426	EGAN00001008277	0.0232774	0.0849631
EGAN00001008426	EGAN00001008280	0.023257	0.0972059
EGAN00001008426	EGAN00001008293	0.0231345	0.0942275
EGAN00001008426	EGAN00001008367	0.021746	0.101938
EGAN00001008426	EGAN00001008405	0.0238287	0.0906302
EGAN00001008426	EGAN00001008411	0.0236654	0.0829266
EGAN00001008426	EGAN00001008532	0.0234612	0.0930242
EGAN00001008426	EGAN00001008533	0.0218992	0.0970623
EGAN00001008426	EGAN00001008539	0.0231549	0.0959237
EGAN00001008426	EGAN00001008543	0.0255031	0.0822817
EGAN00001008426	EGAN00001008414	0.0230426	0.0971258
EGAN00001008426	EGAN00001029184	0.0243188	0.0876322
EGAN00001008426	EGAN00001029185	0.0226853	0.0971258
EGAN00001008426	EGAN00001029186	0.0228384	0.0939184
EGAN00001008426	EGAN00001029187	0.0231039	0.0945284
EGAN00001008426	EGAN00001029188	0.0228997	0.0881753
EGAN00001008426	EGAN00001029189	0.0210926	0.0998255
EGAN00001008426	EGAN00001029190	0.0267997	0.069899
EGAN00001008426	EGAN00001029191	0.0228793	0.0918587
EGAN00001008426	EGAN00001073794	0.0233999	0.0896059
EGAN00001008426	EGAN00001073795	0.024329	0.0924378
EGAN00001008426	EGAN00001073796	0.0231243	0.0938535
EGAN00001008426	EGAN00001073800	0.0240329	0.0850022
EGAN00001008426	EGAN00001073801	0.0234612	0.093969
EGAN00001008426	EGAN00001074137	0.0219808	0.104285
EGAN00001008426	EGAN00001008893	0.0250641	0.0722878
EGAN00001008426	EGAN00001008895	0.0235735	0.0885884
EGAN00001008426	EGAN00001008896	0.0243596	0.0859703
EGAN00001008426	EGAN00001008897	0.0236552	0.0861826
EGAN00001008426	EGAN00001008898	0.0243188	0.0821174
EGAN00001008426	EGAN00001008899	0.0255337	0.0820631
EGAN00001008426	EGAN00001008900	0.0246353	0.0793025
EGAN00001008426	EGAN00001009233	0.0229099	0.0948632
EGAN00001008426	EGAN00001009234	0.0225015	0.0950155
EGAN00001008426	EGAN00001009294	0.0234101	0.0881512
EGAN00001008426	EGAN00001009301	0.0236245	0.08744
EGAN00001008426	EGAN00001009312	0.0228895	0.0928517
EGAN00001008426	EGAN00001009313	0.024135	0.09181
EGAN00001008426	EGAN00001009318	0.0249211	0.0806694
EGAN00001008426	EGAN00001009389	0.0214091	0.100879
EGAN00001008426	EGAN00001009391	0.0221748	0.0933333
EGAN00001008426	EGAN00001009392	0.0231345	0.0931456
EGAN00001008426	EGAN00001009393	0.0234101	0.0953761
[truncated: 11,541 more rows]

## Sheet: Duplicated
ID1	ID2	IBS0	kinship
S045	CAGI2012_CD_47	0.00169394	0.474272
CAGI2012_CD_21	CAGI2012_CD_64	0	0.499741
CAGI2012_CD_37	CAGI2012_CD_63	2.04192e-05	0.498417
EGAN00001008081	EGAN00001008206	0	0.488434
EGAN00001008089	EGAN00001023533	1.0203e-05	0.49542
EGAN00001008256	EGAN00001009166	0	0.495316
EGAN00001008420	EGAN00001009040	3.06091e-05	0.494304
EGAN00001008460	EGAN00001009502	0	0.493678
EGAN00001008489	EGAN00001009529	0	0.489727
EGAN00001008515	EGAN00001027348	2.04061e-05	0.49526
EGAN00001008853	EGAN00001009146	2.04061e-05	0.495829
EGAN00001008939	EGAN00001021678	3.06091e-05	0.495093
EGAN00001008940	EGAN00001022718	0	0.496687
EGAN00001009037	EGAN00001072250	1.0203e-05	0.494685
EGAN00001009064	EGAN00001009485	0	0.495134
EGAN00001009071	EGAN00001027441	1.0203e-05	0.495966
EGAN00001009191	EGAN00001022610	1.0203e-05	0.49166
EGAN00001009404	EGAN00001043031	1.0203e-05	0.493648
EGAN00001009512	EGAN00001072166	2.04061e-05	0.494823
EGAN00001009513	EGAN00001074073	0	0.496248
EGAN00001009516	EGAN00001043013	1.0203e-05	0.494685
EGAN00001025510	EGAN00001043016	3.06091e-05	0.493629
EGAN00001025846	EGAN00001027211	3.06091e-05	0.495303
EGAN00001042992	EGAN00001043033	2.04061e-05	0.493872
EGAN00001074103	EGAN00001074176	1.0203e-05	0.49219
* Bold individuals were removed for evaluation.
